# Supplementary material for: Quantum Mechanics Characterization of Non-Covalent Interaction in Nucleotide Fragments
Source: Molecules. 2024 Jul 10;29(14):3258. doi: 10.3390/molecules29143258 (PMC11279843; doi:10.3390/molecules29143258)
Supplement: Supplementary file 1 [file molecules-29-03258-s001.zip]

Archive with 20 entries (20 files):
- plot_fig10_2.py
- plot_fig12_Adenine_2.py
- plot_fig12_Cytosine_2.py
- plot_fig12_Guanine_2.py
- plot_fig12_thymine_2.py
- plot_fig12_Uracil_2.py
- plot_fig13_2.py
- plot_fig14_2.py
- plot_fig15_2.py
- plot_fig2a_2.py
- plot_fig2b_2.py
- plot_fig3_2.py
- plot_fig4_2.py
- plot_fig6a_2.py
- plot_fig6b_2.py
- plot_fig7a_2.py
- plot_fig7b_2.py
- plot_fig9a_2.py
- plot_fig9b2.py
- plot_fig9c_2.py
