# Supplementary material for: Quantum Mechanics Characterization of Non-Covalent Interaction in Nucleotide Fragments
Source: Molecules. 2024 Jul 10;29(14):3258. doi: 10.3390/molecules29143258 (PMC11279843; doi:10.3390/molecules29143258)
Supplement: Supplementary file 1 [file molecules-29-03258-s001.zip › plot_fig10_2.py]

import matplotlib.pyplot as plt
import matplotlib
import numpy as np

matplotlib.rcParams['figure.figsize'] = [4, 3] 
matplotlib.rcParams['figure.subplot.left'] = 0
matplotlib.rcParams['figure.subplot.bottom'] = 0
matplotlib.rcParams['figure.subplot.right'] = 1
matplotlib.rcParams['figure.subplot.top'] = 1
matplotlib.rcParams['legend.fontsize'] = 14
matplotlib.rcParams['xtick.labelsize'] = 16
matplotlib.rcParams['ytick.labelsize'] = 16
#matplotlib.rcParams['legend.loc'] = 'lower right'

N_sapt = 4
N_almo = 5

gg_10_sapt=	(-20.5318309,	18.31300944,	 -6.70602111, -5.9136552)
gg_12_sapt=	(-23.74237874,	19.15307973,-7.1185729,	-5.72068111)
gg_13_sapt=	(-20.36494023,	15.59867295, -5.68039357,	-5.8067679)
gt_7_sapt=	(-32.06882726,	48.5892698,  -10.62075826,	-12.99865053)
gt_10_sapt=	(-20.53528687,	18.31956378,-6.70665898,	-5.91687085)
gt_15_sapt=	(-17.89490056,	15.56897244,	-6.39081137,  -4.44120814)
tt_1_sapt=	(-23.78005976,	19.16854887,  -7.11626022,	-5.75686687)
tt_9_sapt=	(-23.58798867,	21.93085072,-8.18686998,	-6.40106355)
tt_10_sapt=	(-23.57563948,	21.90248848, -8.17825481,	-6.39610634)
gg_10_almo=	(-20.24526769,	17.76206979,	-5.004373805,	-3.963575526,	-3.472944551)
gg_12_almo=	(-23.32442639,	18.51312141,	-5.306285851,	-3.847801147,	-3.559345124)
gg_13_almo=	(-19.98678298,	14.84708413,	-4.148948375,	-3.793021033,	-2.917949331)
gt_7_almo=	(-31.9375717,	47.69345124,	-5.17583652,	-9.327963671,	-8.006811663)
gt_10_almo=	(-20.24851816,	17.76849904,	-5.004063098,	-3.965559273,	-3.474880497)
gt_15_almo=	(-17.7542304,	15.26773423,	-5.124450287,	-3.116945507,	-2.548589866)
tt_1_almo=	(-23.34906788,	18.47177342,	-5.301147228,	-3.882958891,	-3.508675908)
tt_9_almo=	(-23.41799713,	21.62456979,	-6.209034417,	-4.404947419,	-4.078537285)
tt_10_almo=	(-23.40532983,	21.59481358,	-6.203154876,	-4.401338432,	-4.072347036)


ind = np.arange(N_sapt)

plt.figure()

width = 0.3

plt.bar(ind, gg_10_sapt, width, label='DMP gg wat10')
plt.bar(ind + width, gg_12_sapt, width, label='DMP gg wat12')
plt.bar(ind + 2*width, gg_13_sapt, width, label='DMP gg wat13')
plt.ylabel('SAPT2+(3)/dmp2/ATZ', fontsize=15)
plt.xticks(ind + width / 2, ('Ele', 'Exchange', 'Dispersion', 'Induction'), rotation=60, fontsize=18)
plt.legend(loc='best')
plt.axhline(y=0,)
plt.ylim((-33, 50))
plt.title('DMP gg-Wat', fontsize=20)
plt.savefig('gg_sapt-comp_all.png', dpi=300, bbox_inches='tight')

ind_almo = np.arange(N_almo)

plt.figure()
plt.bar(ind_almo, gg_10_almo  , width, label='DMP gg wat10')
plt.bar(ind_almo + width, gg_12_almo, width, label='DMP gg wat12')
plt.bar(ind_almo + 2*width, gg_13_almo, width, label='DMP gg wat13')
plt.ylabel('ALMO with B97M-V/ATZ', fontsize=15)
plt.xticks(ind_almo + width / 2, ('Ele', 'Pauli Repulsion', 'Dispersion', 'Polarization', 'Charge Transfer'), rotation=60, fontsize=18)
plt.legend(loc='best')
plt.ylim((-33, 50))
plt.axhline(y=0,)
plt.savefig('gg_almo-comp_all.png', dpi=300, bbox_inches='tight')

plt.figure()
plt.bar(ind, gt_7_sapt, width, label='DMP gt wat7')
plt.bar(ind + width, gt_10_sapt, width, label='DMP gt wat10')
plt.bar(ind + 2*width, gt_15_sapt, width, label='DMP gt wat15')
plt.ylabel('SAPT2+(3)/dmp2/ATZ', fontsize=15)
plt.xticks(ind + width / 2, ('Ele', 'Exchange', 'Dispersion', 'Induction'), rotation=60, fontsize=18)
plt.legend(loc='best')
plt.axhline(y=0,)
plt.ylim((-33, 50))
plt.title('DMP gt-Wat', fontsize=20)
plt.savefig('gt_sapt-comp_all.png', dpi=300, bbox_inches='tight')

ind_almo = np.arange(N_almo)

plt.figure()
plt.bar(ind_almo, gt_7_almo  , width, label='DMP gt wat7')
plt.bar(ind_almo + width, gt_10_almo, width, label='DMP gt wat10')
plt.bar(ind_almo + 2*width, gt_15_almo, width, label='DMP gt wat15')
plt.ylabel('ALMO with B97M-V/ATZ', fontsize=15)
plt.xticks(ind_almo + width / 2, ('Ele', 'Pauli Repulsion', 'Dispersion', 'Polarization', 'Charge Transfer'), rotation=60, fontsize=18)
plt.legend(loc='best')
plt.ylim((-33, 50))
plt.axhline(y=0,)
plt.savefig('gt_almo-comp_all.png', dpi=300, bbox_inches='tight')

plt.figure()
plt.bar(ind,tt_1_sapt, width, label='DMP tt wat1')
plt.bar(ind + width, tt_9_sapt, width, label='DMP tt wat9')
plt.bar(ind + 2*width,tt_10_sapt, width, label='DMP tt wat10')
plt.ylabel('SAPT2+(3)/dmp2/ATZ', fontsize=15)
plt.xticks(ind + width / 2, ('Ele', 'Exchange', 'Dispersion', 'Induction'), rotation=60, fontsize=18)
plt.legend(loc='best')
plt.ylim((-33, 50))
plt.axhline(y=0,)
plt.title('DMP tt-Wat', fontsize=20)
plt.savefig('tt_sapt-comp_all.png', dpi=300, bbox_inches='tight')

ind_almo = np.arange(N_almo)

plt.figure()
plt.bar(ind_almo, tt_1_almo  , width, label='DMP tt wat1')
plt.bar(ind_almo + width,tt_9_almo, width, label='DMP tt wat9')
plt.bar(ind_almo + 2*width, tt_10_almo, width, label='DMP tt wat10')
plt.ylabel('ALMO with B97M-V/ATZ', fontsize=15)
plt.xticks(ind_almo + width / 2, ('Ele', 'Pauli Repulsion', 'Dispersion', 'Polarization', 'Charge Transfer'), rotation=60, fontsize=18)
plt.legend(loc='best')
plt.ylim((-33, 50))
plt.axhline(y=0,)
plt.savefig('tt_almo-comp_all.png', dpi=300, bbox_inches='tight')
