# Supplementary material for: Quantum Mechanics Characterization of Non-Covalent Interaction in Nucleotide Fragments
Source: Molecules. 2024 Jul 10;29(14):3258. doi: 10.3390/molecules29143258 (PMC11279843; doi:10.3390/molecules29143258)
Supplement: Supplementary file 1 [file molecules-29-03258-s001.zip › plot_fig12_Adenine_2.py]

import matplotlib.pyplot as plt
import matplotlib
import numpy as np

matplotlib.rcParams['figure.figsize'] = [4.5, 3] 
matplotlib.rcParams['figure.subplot.left'] = 0
matplotlib.rcParams['figure.subplot.bottom'] = 0
matplotlib.rcParams['figure.subplot.right'] = 1
matplotlib.rcParams['figure.subplot.top'] = 1
matplotlib.rcParams['legend.fontsize'] = 10
matplotlib.rcParams['xtick.labelsize'] = 16
matplotlib.rcParams['ytick.labelsize'] = 16

A_1_almo =	[-6.0166826,	-10.14357075,	-11.2417782,	-9.491610899,	-4.225693117]
A_9_almo =	[-3.43957935,	-9.929373805,	-11.61988528,	-9.613981836,	-4.107982792]
A_15_almo =	[-2.040798279,	-8.514531549,	-10.10305927,	-8.094431166,	-3.110253346]
A_1_sapt23 = [-5.75903697,	-9.86881545,	-10.89914346,	-9.16802181,	-4.23081916]
A_9_sapt23 =	[-3.30916968,	-9.84254791,	-11.49420923,	-9.53373377,	-4.22788127]
A_15_sapt23 =	[-1.61392581,	-8.16284577,	-9.72138654,	-7.81315871,	-3.13959003]
A_1_sapt2 =	[-8.86886291,	-11.61606302,	-11.94380599,	-9.60561068,	-4.31128267]
A_9_sapt2=	[-7.15279544,	-11.84142293,	-12.6119053,	-9.94191258,	-4.28360152]
A_15_sapt2=	[-5.83125286,	-10.2379808,	-10.83946538,	-8.20296116,	-3.18212139]
A_1_sapt0=	[-10.45167995,	-12.78493035,	-12.70546582,	-9.86146191,	-4.34434777]
A_9_sapt0=	[-8.77331135,	-13.04319866,	-13.3796824,	-10.2134326,	-4.36318768]
A_15_sapt0=	[-7.36784504,	-11.38478063,	-11.52942601,	-8.38131744,	-3.20151507]
A_1_dist=   [3.474121148,   3.667127879,    3.860134609,    4.24614807, 5.018174992]
A_9_dist=   [3.790657437,   4.001249517,    4.211841597,    4.633025757,    5.475394076]
A_15_dist=  [4.02171892,    4.245147749,    4.468576578,    4.915434236,    5.809149551]

A_1_sapt0_jun=	[-3.50783213,	-8.81573353	,-9.88786325,	-7.78676212,	-3.12877859]
A_9_sapt0_jun=	[-5.02944862,	-10.52173894,	-11.75231179,	-9.62128727,	-4.31436593]
A_15_sapt0_jun=	[-3.50783243,	-8.81573361,	-9.88786356,	-7.78676197,	-3.12877888]
T_1_sapt0_jun=	[-2.5651642,	-9.91253483,	-11.49553956,	-9.22407909,	-3.98132168]
T_9_sapt0_jun=	[-3.39820322,	-8.59811633,	-9.74095798,	-7.77956678,	-3.18548677]
T_15_sapt0_jun=	[-0.91194521,	-7.70454342,	-9.29118416,	-7.41521041,	-2.89751394]
U_1_sapt0_jun=	[-5.24304626,	-10.40035119,	-11.55634429,	-9.59096394,	-4.57687937]
U_7_sapt0_jun=	[-3.9931434,	-8.71107932,	-9.81320903,	-8.08949894,	-3.60109775]
U_12_sapt0_jun=	[-3.17950696,	-6.78769325,	-7.65558088,	-6.37228165,	-3.07410803]
G_1_sapt0_jun=	[-5.9996738,	-12.02827979,	-13.1687365,	-10.63930558,	-4.95499804]
G_3_sapt0_jun=	[-4.56949653,	-8.22023535,	-8.9493881,	-7.17810702,	-2.8230875]
G_4_sapt0_jun=	[-5.38372612,	-9.03057133,	-9.92709492,	-8.36598478,	-3.8244156]
G_10_sapt0_jun=	[-5.66665112,	-8.92535367,	-9.56958894,	-7.99721313,	-4.40809128]
C_1_sapt0_jun=	[-5.69433814,	-11.96564715,	-13.13562234,	-10.52784282,	-4.76737008]
C_8_sapt0_jun=	[-7.48394082,	-11.23251817,	-11.99536862,	-10.08609417,	-5.13547265]
C_15_sapt0_jun=	[-6.41125467,	-8.84362581,	-9.27157847	,-7.95781268,	-4.79424046]
A_1_sapt2_pvdz=	[-3.12173196,	-8.488436,	-9.76668093	,-7.84965132,	-3.1353164]
A_9_sapt2_pvdz=	[-4.52793385,	-10.16907297,	-11.5999433,	-9.60948603,	-4.24243706]
A_15_sapt2_pvdz=[	-3.12173255,	-8.48843628,	-9.76668099,	-7.84965106,	-3.13531612]
T_1_sapt2_pvdz	=[-1.83426908,	-9.21747546,	-10.93292548,	-8.76684643,	-3.5968748]
T_9_sapt2_pvdz=	[-2.8857975,	-8.20533506,	-9.48922082,	-7.64823191,	-3.06242071]
T_15_sapt2_pvdz=[	-0.68913593,	-7.46101704,	-9.11079736,	-7.27389889,	-2.74740626]
U_1_sapt2_pvdz=	[-4.32378803,	-9.61963529,	-10.92721999,	-9.09774892,	-4.17154092]
U_7_sapt2_pvdz=	[-3.53848438,	-8.32962943,	-9.52892958,	-7.88477944,	-3.41578608]
U_12_sapt2_pvdz=[	-2.22891446,	-6.06569487,	-7.09565596,	-5.95636816,	-2.72173171]
G_1_sapt2_pvdz=	[-4.91345405,	-10.99999385,	-12.31499584,	-9.97751252,	-4.433448]
G_3_sapt2_pvdz=	[-4.29393797,	-8.04389537,	-8.94515435,	-7.34525203,	-2.9957902]
G_4_sapt2_pvdz=	[-5.21263743,	-9.01477246,	-10.06233954,	-8.59622114,	-3.9684162]
G_10_sapt2_pvdz=	[-4.4406018,	-7.93962386,	-8.72529547,	-7.257082,	-3.75779375]
C_1_sapt2_pvdz=	[-4.40120698,	-10.84466309,	-12.26226059,	-9.89429429,	-4.27051182]
C_8_sapt2_pvdz=	[-6.4984382,	-10.34501582,	-11.30221118,	-9.6353553,	-4.80665076]
C_15_sapt2_pvdz=	[-4.92696273,	-7.59052925,	-8.19289435,	-7.04904448,	-4.01553303]
A_1_sapt23_pvdz=	[0.1684074,	-6.9938229,	-8.98906411,	-7.55792981,	-3.09403753]
A_9_sapt23_pvdz=	[-1.53556054,	-8.69325732,	-10.78701517,	-9.2875398,	-4.18453132]
A_15_sapt23_pvdz=	[0.16840682,	-6.99382318,	-8.98906417,	-7.55792949,	-3.09403727]
T_1_sapt23_pvdz=	[1.63874913,	-7.92369249,	-10.37452845,	-8.62484641,	-3.63580523]
T_9_sapt23_pvdz=	[0.38650885,	-6.69507961,	-8.70389164,	-7.37780156,	-3.04810331]
T_15_sapt23_pvdz=	[2.56202493,	-6.21410436,	-8.56522755,	-7.1385002,	-2.77727832]
U_1_sapt23_pvdz=	[-1.51492594,	-8.43324728,	-10.37125617,	-8.94804035,	-4.21096165]
U_7_sapt23_pvdz=	[-0.50053309,	-6.90085301,	-8.76707873,	-7.60638841,	-3.39737963]
U_12_sapt23_pvdz=	[-0.9736722,	-5.49495086,	-6.80656144,	-5.87924715,	-2.75632414]
G_1_sapt23_pvdz=	[-0.95718517,	-9.37359384,	-11.56787002,	-9.77860852,	-4.4845349]
G_3_sapt23_pvdz=	[-1.53789351,	-6.59899396,	-8.10829888,	-7.00505226,	-2.93629638]
G_4_sapt23_pvdz=	[-2.8419881,	-7.71357135,	-9.28412825,	-8.25732558,	-3.88928844]
G_10_sapt23_pvdz=	[-3.54247014,	-7.46955874,	-8.44965506,	-7.19887344,	-3.83450385]
C_1_sapt23_pvdz=	[-0.71989668,	-9.41062079,	-11.63276393,	-9.71947208,	-4.30933487]
C_8_sapt23_pvdz=	[-3.4895767,	-8.79620982,	-10.43460126,	-9.30760489,	-4.78451383]
C_15_sapt23_pvdz=	[-3.67191132,	-6.89982638,	-7.78696997,	-6.94124136,	-4.09819175]


plt.figure()
plt.plot(A_1_dist, A_1_sapt2_pvdz, color='green', label="SAPT2+", marker='o')
plt.plot(A_1_dist, A_1_sapt23, color='purple',  label="SAPT2+(3)/dmp2 (aug-cc-pVTZ)", marker='o')
plt.plot(A_1_dist, A_1_almo, color='blue', label="ALMO", marker='o')
plt.plot(A_9_dist, A_9_sapt2_pvdz, color='green', marker='o')
plt.plot(A_9_dist, A_9_sapt23, color='purple',   marker='o')
plt.plot(A_9_dist, A_9_almo, color='blue',  marker='o')
plt.plot(A_15_dist, A_15_sapt2_pvdz, color='green',  marker='o')
plt.plot(A_15_dist, A_15_sapt23, color='purple',   marker='o')
plt.plot(A_15_dist, A_15_almo, color='blue',  marker='o')
plt.xlabel('Center of Mass Distance  ($\AA$)', fontsize=18)
plt.ylabel('IE (kcal/mol)', fontsize=18)
plt.yticks(np.arange(-15, 1, 5))
plt.ylim([-16, 1])
plt.xlim([3.25, 6])
plt.xticks([3.5, 4, 4.5, 5.0, 5.5, 6.0])
plt.title('Adenine', fontsize=20)
plt.savefig("A_all_final.png", dpi=300, bbox_inches='tight')
