# Supplementary material for: Quantum Mechanics Characterization of Non-Covalent Interaction in Nucleotide Fragments
Source: Molecules. 2024 Jul 10;29(14):3258. doi: 10.3390/molecules29143258 (PMC11279843; doi:10.3390/molecules29143258)
Supplement: Supplementary file 1 [file molecules-29-03258-s001.zip › plot_fig12_Cytosine_2.py]

import matplotlib.pyplot as plt
import matplotlib
import numpy as np

matplotlib.rcParams['figure.figsize'] = [4.5, 3] 
matplotlib.rcParams['figure.subplot.left'] = 0
matplotlib.rcParams['figure.subplot.bottom'] = 0
matplotlib.rcParams['figure.subplot.right'] = 1
matplotlib.rcParams['figure.subplot.top'] = 1
matplotlib.rcParams['legend.fontsize'] = 10
matplotlib.rcParams['xtick.labelsize'] = 16
matplotlib.rcParams['ytick.labelsize'] = 16


C_1_almo=	[-3.162045889,	-10.97717495,	-12.7207935,	-10.15573614,	-4.218355641]
C_8_almo=	[-5.449402486,	-10.24201721,	-11.53924474,	-9.88833652,	-4.790152964]
C_15_almo=	[-4.840869981,	-7.757050669,	-8.401290631,	-7.171152008,	-3.990511472]
C_1_sapt23=	[-3.02972589,	-10.83745032,	-12.48892404,	-10.00576299,	-4.36593705]
C_8_sapt23=	[-5.18575328,	-9.99357558,	-11.24899045,	 -9.65034675 ,	-4.85642007]
C_15_sapt23=	[-4.79867165,	-7.66158686,	-8.29173958,	-7.16713718,	-4.14323172]
C_1_sapt2=	[-7.79232468,	-12.9281675,	-13.4919391,	-10.27751846,	-4.32022845]
C_8_sapt2=	[-9.01363756,	-12.07913131,	-12.45069795,	-10.08516032,	-4.87500901]
C_15_sapt2=	[-6.60364057,	-8.67704846,	-8.88039975,	-7.31943624,	-4.04520063]
C_1_sapt0=	[-10.52328099,	-15.24793001,	-15.19270349,	-11.1639602,	-4.73581332]
C_8_sapt0=	[-10.90156022,	-13.58153905,	-13.54026287,	-10.64285413,	-5.13868064]
C_15_sapt0=	[-8.4766592,	-10.10815302,	-9.97789218,	-8.06202869,	-4.55667904]
C_1_dist=   [4.043552401,   4.268194201,    4.492836001,    4.942119602,    5.840686802]
C_8_dist=   [3.478184583,   3.67141706, 3.864649537,    4.25111449, 5.024044397]
C_15_dist=  [3.631736958,   3.833500122,    4.035263287,    4.438789615,    5.245842273]

T_1_sapt0_jun=  [-2.5651642,    -9.91253483,    -11.49553956,   -9.22407909,    -3.98132168]
T_9_sapt0_jun=  [-3.39820322,   -8.59811633,    -9.74095798,    -7.77956678,    -3.18548677]
T_15_sapt0_jun= [-0.91194521,   -7.70454342,    -9.29118416,    -7.41521041,    -2.89751394]
U_1_sapt0_jun=  [-5.24304626,   -10.40035119,   -11.55634429,   -9.59096394,    -4.57687937]
U_7_sapt0_jun=  [-3.9931434,    -8.71107932,    -9.81320903,    -8.08949894,    -3.60109775]
U_12_sapt0_jun= [-3.17950696,   -6.78769325,    -7.65558088,    -6.37228165,    -3.07410803]
G_1_sapt0_jun=  [-5.9996738,    -12.02827979,   -13.1687365,    -10.63930558,   -4.95499804]
G_3_sapt0_jun=  [-4.56949653,   -8.22023535,    -8.9493881, -7.17810702,    -2.8230875]
G_4_sapt0_jun=  [-5.38372612,   -9.03057133,    -9.92709492,    -8.36598478,    -3.8244156]
G_10_sapt0_jun= [-5.66665112,   -8.92535367,    -9.56958894,    -7.99721313,    -4.40809128]
C_1_sapt0_jun=  [-5.69433814,   -11.96564715,   -13.13562234,   -10.52784282,   -4.76737008]
C_8_sapt0_jun=  [-7.48394082,   -11.23251817,   -11.99536862,   -10.08609417,   -5.13547265]
C_15_sapt0_jun= [-6.41125467,   -8.84362581,    -9.27157847 ,-7.95781268,   -4.79424046]
A_1_sapt2_pvdz= [-3.12173196,   -8.488436,  -9.76668093 ,-7.84965132,   -3.1353164]
A_9_sapt2_pvdz= [-4.52793385,   -10.16907297,   -11.5999433,    -9.60948603,    -4.24243706]
A_15_sapt2_pvdz=[   -3.12173255,    -8.48843628,    -9.76668099,    -7.84965106,    -3.13531612]
T_1_sapt2_pvdz  =[-1.83426908,  -9.21747546,    -10.93292548,   -8.76684643,    -3.5968748]
T_9_sapt2_pvdz= [-2.8857975,    -8.20533506,    -9.48922082,    -7.64823191,    -3.06242071]
T_15_sapt2_pvdz=[   -0.68913593,    -7.46101704,    -9.11079736,    -7.27389889,    -2.74740626]
U_1_sapt2_pvdz= [-4.32378803,   -9.61963529,    -10.92721999,   -9.09774892,    -4.17154092]
U_7_sapt2_pvdz= [-3.53848438,   -8.32962943,    -9.52892958,    -7.88477944,    -3.41578608]
U_12_sapt2_pvdz=[   -2.22891446,    -6.06569487,    -7.09565596,    -5.95636816,    -2.72173171]
G_1_sapt2_pvdz= [-4.91345405,   -10.99999385,   -12.31499584,   -9.97751252,    -4.433448]
G_3_sapt2_pvdz= [-4.29393797,   -8.04389537,    -8.94515435,    -7.34525203,    -2.9957902]
G_4_sapt2_pvdz= [-5.21263743,   -9.01477246,    -10.06233954,   -8.59622114,    -3.9684162]
G_10_sapt2_pvdz=    [-4.4406018,    -7.93962386,    -8.72529547,    -7.257082,  -3.75779375]
C_1_sapt2_pvdz= [-4.40120698,   -10.84466309,   -12.26226059,   -9.89429429,    -4.27051182]
C_8_sapt2_pvdz= [-6.4984382,    -10.34501582,   -11.30221118,   -9.6353553, -4.80665076]
C_15_sapt2_pvdz=    [-4.92696273,   -7.59052925,    -8.19289435,    -7.04904448,    -4.01553303]
A_1_sapt23_pvdz=    [0.1684074, -6.9938229, -8.98906411,    -7.55792981,    -3.09403753]
A_9_sapt23_pvdz=    [-1.53556054,   -8.69325732,    -10.78701517,   -9.2875398, -4.18453132]
A_15_sapt23_pvdz=   [0.16840682,    -6.99382318,    -8.98906417,    -7.55792949,    -3.09403727]
T_1_sapt23_pvdz=    [1.63874913,    -7.92369249,    -10.37452845,   -8.62484641,    -3.63580523]
T_9_sapt23_pvdz=    [0.38650885,    -6.69507961,    -8.70389164,    -7.37780156,    -3.04810331]
T_15_sapt23_pvdz=   [2.56202493,    -6.21410436,    -8.56522755,    -7.1385002, -2.77727832]
U_1_sapt23_pvdz=    [-1.51492594,   -8.43324728,    -10.37125617,   -8.94804035,    -4.21096165]
U_7_sapt23_pvdz=    [-0.50053309,   -6.90085301,    -8.76707873,    -7.60638841,    -3.39737963]
U_12_sapt23_pvdz=   [-0.9736722,    -5.49495086,    -6.80656144,    -5.87924715,    -2.75632414]

C_1_sapt23_pvdz=    [-0.71989668,   -9.41062079,    -11.63276393,   -9.71947208,    -4.30933487]
C_8_sapt23_pvdz=    [-3.4895767,    -8.79620982,    -10.43460126,   -9.30760489,    -4.78451383]
C_15_sapt23_pvdz=   [-3.67191132,   -6.89982638,    -7.78696997,    -6.94124136,    -4.09819175]


plt.figure()
plt.plot(C_1_dist, C_1_sapt2_pvdz, color='green', label="SAPT2+", marker='o')
plt.plot(C_1_dist, C_1_sapt23, color='purple',  label="SAPT2+(3)/dmp2", marker='o')
plt.plot(C_1_dist, C_1_almo, color='blue', label="ALMO", marker='o')
plt.plot(C_8_dist, C_8_sapt2_pvdz, color='green', marker='o')
plt.plot(C_8_dist, C_8_sapt23, color='purple',   marker='o')
plt.plot(C_8_dist, C_8_almo, color='blue',  marker='o')
plt.plot(C_15_dist, C_15_sapt2_pvdz, color='green',  marker='o')
plt.plot(C_15_dist, C_15_sapt23, color='purple',   marker='o')
plt.plot(C_15_dist, C_15_almo, color='blue',  marker='o')
plt.xlabel('Center of Mass Distance  ($\AA$)', fontsize=18)
plt.ylabel('IE (kcal/mol)', fontsize=18)
plt.yticks(np.arange(-15, 1, 5))
plt.ylim([-16, 1])
plt.xlim([3.25, 6])
plt.xticks([3.5, 4, 4.5, 5.0, 5.5, 6.0])
plt.title('Cytosine', fontsize=20)
plt.savefig("C_all_final.png", dpi=300, bbox_inches='tight')
