# Supplementary material for: Quantum Mechanics Characterization of Non-Covalent Interaction in Nucleotide Fragments
Source: Molecules. 2024 Jul 10;29(14):3258. doi: 10.3390/molecules29143258 (PMC11279843; doi:10.3390/molecules29143258)
Supplement: Supplementary file 1 [file molecules-29-03258-s001.zip › plot_fig12_Guanine_2.py]

import matplotlib.pyplot as plt
import matplotlib
import numpy as np

matplotlib.rcParams['figure.figsize'] = [4.5, 3] 
matplotlib.rcParams['figure.subplot.left'] = 0
matplotlib.rcParams['figure.subplot.bottom'] = 0
matplotlib.rcParams['figure.subplot.right'] = 1
matplotlib.rcParams['figure.subplot.top'] = 1
matplotlib.rcParams['legend.fontsize'] = 10
matplotlib.rcParams['xtick.labelsize'] = 16
matplotlib.rcParams['ytick.labelsize'] = 16

G_1_almo=	[-3.434679732,	-10.97875239,	-12.69450287,	-10.25267686,	-4.423064054]
G_3_almo=	[-3.349211281,	-7.959560229,	-9.163551625,	-7.59956979,	-3.006381453]
G_4_almo=	[-4.140941683,	-8.6083174,	-9.91166348,	-8.531022945,	-3.800884321]
G_10_almo=	[-4.601792543,	-8.217829828,	-8.931978967,	-7.279326004,	-3.689412046]
G_1_sapt23=	[-3.1806995,	-10.75139222,	-12.40275323,	-10.06696671,	-4.54259847]
G_3_sapt23=	[-3.11482043,	-7.71418973,	-8.86676857,	-7.3285892,	-3.00785593]
G_4_sapt23=	[-4.36405996,	-8.75824326,	-9.97223717,	-8.53888231,	-3.94634491]
G_10_sapt23=	[-4.84876809,	-8.28508428,	-8.94480355,	-7.39296589,	-3.8627738]
G_1_sapt2=	[-8.16132488,	-13.00127826,	-13.50254566,	-10.35487427,	-4.48245783]
G_3_sapt2=	[-6.66097861,	-9.67973125,	-10.03024252,	-7.78251967,	-3.07525454]
G_4_sapt2=	[-7.48960621,	-10.55264601,	-11.06074369,	-8.98610271,	-4.03163075]
G_10_sapt2=	[-6.372658,	-9.10887864,	-9.40862931,	-7.4905728,	-3.77122225]
G_1_sapt0=	[-10.67897533,	-15.20900057,	-15.1653636,	-11.26775202,	-4.92671298]
G_3_sapt0=	[-8.07372084,	-10.72295222,	-10.69691383,	-7.98484951,	-3.05455743]
G_4_sapt0=	[-8.74864899,	-11.4352968,	-11.59766213,	-9.11630546,	-3.99845264]
G_10_sapt0=	[-8.3417374,	-10.53674004,	-10.44409664,	-8.14631368,	-4.2077555]
G_1_dist=   [3.995690997,   4.21767383, 4.439656663,    4.88362233, 5.771553662]
G_3_dist=   [3.567327215,   3.76551206, 3.963696905,    4.360066596,    5.152805977]
G_4_dist=   [3.381205026,   3.56904975, 3.756894473,    4.132583921,    4.883962816]
G_10_dist=  [4.029957923,   4.253844474,    4.477731026,    4.925504128,    5.821050333]

T_1_sapt0_jun=  [-2.5651642,    -9.91253483,    -11.49553956,   -9.22407909,    -3.98132168]
T_9_sapt0_jun=  [-3.39820322,   -8.59811633,    -9.74095798,    -7.77956678,    -3.18548677]
T_15_sapt0_jun= [-0.91194521,   -7.70454342,    -9.29118416,    -7.41521041,    -2.89751394]
U_1_sapt0_jun=  [-5.24304626,   -10.40035119,   -11.55634429,   -9.59096394,    -4.57687937]
U_7_sapt0_jun=  [-3.9931434,    -8.71107932,    -9.81320903,    -8.08949894,    -3.60109775]
U_12_sapt0_jun= [-3.17950696,   -6.78769325,    -7.65558088,    -6.37228165,    -3.07410803]
G_1_sapt0_jun=  [-5.9996738,    -12.02827979,   -13.1687365,    -10.63930558,   -4.95499804]
G_3_sapt0_jun=  [-4.56949653,   -8.22023535,    -8.9493881, -7.17810702,    -2.8230875]
G_4_sapt0_jun=  [-5.38372612,   -9.03057133,    -9.92709492,    -8.36598478,    -3.8244156]
G_10_sapt0_jun= [-5.66665112,   -8.92535367,    -9.56958894,    -7.99721313,    -4.40809128]
C_1_sapt0_jun=  [-5.69433814,   -11.96564715,   -13.13562234,   -10.52784282,   -4.76737008]
C_8_sapt0_jun=  [-7.48394082,   -11.23251817,   -11.99536862,   -10.08609417,   -5.13547265]
C_15_sapt0_jun= [-6.41125467,   -8.84362581,    -9.27157847 ,-7.95781268,   -4.79424046]
A_1_sapt2_pvdz= [-3.12173196,   -8.488436,  -9.76668093 ,-7.84965132,   -3.1353164]
A_9_sapt2_pvdz= [-4.52793385,   -10.16907297,   -11.5999433,    -9.60948603,    -4.24243706]
A_15_sapt2_pvdz=[   -3.12173255,    -8.48843628,    -9.76668099,    -7.84965106,    -3.13531612]
T_1_sapt2_pvdz  =[-1.83426908,  -9.21747546,    -10.93292548,   -8.76684643,    -3.5968748]
T_9_sapt2_pvdz= [-2.8857975,    -8.20533506,    -9.48922082,    -7.64823191,    -3.06242071]
T_15_sapt2_pvdz=[   -0.68913593,    -7.46101704,    -9.11079736,    -7.27389889,    -2.74740626]
U_1_sapt2_pvdz= [-4.32378803,   -9.61963529,    -10.92721999,   -9.09774892,    -4.17154092]
U_7_sapt2_pvdz= [-3.53848438,   -8.32962943,    -9.52892958,    -7.88477944,    -3.41578608]
U_12_sapt2_pvdz=[   -2.22891446,    -6.06569487,    -7.09565596,    -5.95636816,    -2.72173171]
G_1_sapt2_pvdz= [-4.91345405,   -10.99999385,   -12.31499584,   -9.97751252,    -4.433448]
G_3_sapt2_pvdz= [-4.29393797,   -8.04389537,    -8.94515435,    -7.34525203,    -2.9957902]
G_4_sapt2_pvdz= [-5.21263743,   -9.01477246,    -10.06233954,   -8.59622114,    -3.9684162]
G_10_sapt2_pvdz=    [-4.4406018,    -7.93962386,    -8.72529547,    -7.257082,  -3.75779375]
C_1_sapt2_pvdz= [-4.40120698,   -10.84466309,   -12.26226059,   -9.89429429,    -4.27051182]
C_8_sapt2_pvdz= [-6.4984382,    -10.34501582,   -11.30221118,   -9.6353553, -4.80665076]
C_15_sapt2_pvdz=    [-4.92696273,   -7.59052925,    -8.19289435,    -7.04904448,    -4.01553303]
A_1_sapt23_pvdz=    [0.1684074, -6.9938229, -8.98906411,    -7.55792981,    -3.09403753]
A_9_sapt23_pvdz=    [-1.53556054,   -8.69325732,    -10.78701517,   -9.2875398, -4.18453132]
A_15_sapt23_pvdz=   [0.16840682,    -6.99382318,    -8.98906417,    -7.55792949,    -3.09403727]
T_1_sapt23_pvdz=    [1.63874913,    -7.92369249,    -10.37452845,   -8.62484641,    -3.63580523]
T_9_sapt23_pvdz=    [0.38650885,    -6.69507961,    -8.70389164,    -7.37780156,    -3.04810331]
T_15_sapt23_pvdz=   [2.56202493,    -6.21410436,    -8.56522755,    -7.1385002, -2.77727832]
U_1_sapt23_pvdz=    [-1.51492594,   -8.43324728,    -10.37125617,   -8.94804035,    -4.21096165]
U_7_sapt23_pvdz=    [-0.50053309,   -6.90085301,    -8.76707873,    -7.60638841,    -3.39737963]
U_12_sapt23_pvdz=   [-0.9736722,    -5.49495086,    -6.80656144,    -5.87924715,    -2.75632414]
G_1_sapt23_pvdz=    [-0.95718517,   -9.37359384,    -11.56787002,   -9.77860852,    -4.4845349]
G_3_sapt23_pvdz=    [-1.53789351,   -6.59899396,    -8.10829888,    -7.00505226,    -2.93629638]
G_4_sapt23_pvdz=    [-2.8419881,    -7.71357135,    -9.28412825,    -8.25732558,    -3.88928844]
G_10_sapt23_pvdz=   [-3.54247014,   -7.46955874,    -8.44965506,    -7.19887344,    -3.83450385]


plt.figure()
plt.plot(G_1_dist, G_1_sapt2_pvdz, color='green', label="SAPT2+", marker='o')
plt.plot(G_1_dist, G_1_sapt23, color='purple',  label="SAPT2+(3)/dmp2", marker='o')
plt.plot(G_1_dist, G_1_almo, color='blue', label="ALMO", marker='o')
plt.plot(G_3_dist, G_3_sapt2_pvdz, color='green', marker='o')
plt.plot(G_3_dist, G_3_sapt23, color='purple',   marker='o')
plt.plot(G_3_dist, G_3_almo, color='blue',  marker='o')
plt.plot(G_4_dist, G_4_sapt2_pvdz, color='green',  marker='o')
plt.plot(G_4_dist, G_4_sapt23, color='purple',   marker='o')
plt.plot(G_4_dist, G_4_almo, color='blue',  marker='o')
plt.plot(G_10_dist, G_10_sapt2_pvdz, color='green',  marker='o')
plt.plot(G_10_dist, G_10_sapt23, color='purple',   marker='o')
plt.plot(G_10_dist, G_10_almo, color='blue',  marker='o')
plt.xlabel('Center of Mass Distance  ($\AA$)', fontsize=18)
plt.ylabel('IE (kcal/mol)', fontsize=18)
plt.yticks(np.arange(-15, 1, 5))
plt.ylim([-16, 1])
plt.xlim([3.25, 6])
plt.xticks([3.5, 4, 4.5, 5.0, 5.5, 6.0])
plt.title('Guanine', fontsize=20)
plt.savefig("G_all_final.png", dpi=300, bbox_inches='tight')
