# Supplementary material for: Quantum Mechanics Characterization of Non-Covalent Interaction in Nucleotide Fragments
Source: Molecules. 2024 Jul 10;29(14):3258. doi: 10.3390/molecules29143258 (PMC11279843; doi:10.3390/molecules29143258)
Supplement: Supplementary file 1 [file molecules-29-03258-s001.zip › plot_fig12_thymine_2.py]

import matplotlib.pyplot as plt
import matplotlib
import numpy as np

matplotlib.rcParams['figure.figsize'] = [4.5, 3] 
matplotlib.rcParams['figure.subplot.left'] = 0
matplotlib.rcParams['figure.subplot.bottom'] = 0
matplotlib.rcParams['figure.subplot.right'] = 1
matplotlib.rcParams['figure.subplot.top'] = 1
matplotlib.rcParams['xtick.labelsize'] = 16
matplotlib.rcParams['ytick.labelsize'] = 16


T_1_almo=	[-1.000884321,	-9.57626673,	-11.48487094,	-9.02543021,	-3.556883365]
T_9_almo=	[-2.246199809,	-8.485874761,	-9.971486616,	-7.941156788,	-3.059273423]
T_15_almo=	[0.314292543,	-7.580090822,	-9.45291587,	-7.414627151,	-2.672155832]
T_1_sapt23=	[-0.58317475,	-9.26749979,	-11.16218569,	-8.87711057,	-3.68227881]
T_9_sapt23=	[-1.59345072,	-7.92684302,	-9.44630695,	-7.63995747,	-3.09871235]
T_15_sapt23=[	0.46470558,	-7.47877531,	-9.3018855,	-7.37675139,	-2.8212699]
T_1_sapt2=	[-5.0491162,	-11.14990821,	-12.04262848,	-9.09774217,	-3.63742274]
T_9_sapt2=	[-5.79341049,	-10.00274561,	-10.55587884,	-7.99848592,	-3.11229121]
T_15_sapt2=	[-3.71752355,	-9.28428811,	-10.15832942,	-7.59472951,	-2.79155243]
T_1_sapt0=	[-7.10676238,	-12.94012925,	-13.34176728,	-9.76469373,	-3.94967385]
T_9_sapt0=	[-7.79332149,	-11.56285898,	-11.61892192,	-8.46426245,	-3.28432169]
T_15_sapt0=	[-5.36152417,	-10.69393344,	-11.14007922,	-8.032177,	-2.95293412]
T_1_dist=   [4.214715914,   4.448866798,    4.683017682,    5.15131945, 6.087922986]
T_9_dist=   [3.85014677,    4.064043813,    4.277940855,    4.705734941,    5.561323112]
T_15_dist=  [4.197851656,   4.431065637,    4.664279618,    5.13070758, 6.063563504]

T_1_sapt0_jun=  [-2.5651642,    -9.91253483,    -11.49553956,   -9.22407909,    -3.98132168]
T_9_sapt0_jun=  [-3.39820322,   -8.59811633,    -9.74095798,    -7.77956678,    -3.18548677]
T_15_sapt0_jun= [-0.91194521,   -7.70454342,    -9.29118416,    -7.41521041,    -2.89751394]
U_1_sapt0_jun=  [-5.24304626,   -10.40035119,   -11.55634429,   -9.59096394,    -4.57687937]
U_7_sapt0_jun=  [-3.9931434,    -8.71107932,    -9.81320903,    -8.08949894,    -3.60109775]
U_12_sapt0_jun= [-3.17950696,   -6.78769325,    -7.65558088,    -6.37228165,    -3.07410803]
G_1_sapt0_jun=  [-5.9996738,    -12.02827979,   -13.1687365,    -10.63930558,   -4.95499804]
G_3_sapt0_jun=  [-4.56949653,   -8.22023535,    -8.9493881, -7.17810702,    -2.8230875]
G_4_sapt0_jun=  [-5.38372612,   -9.03057133,    -9.92709492,    -8.36598478,    -3.8244156]
G_10_sapt0_jun= [-5.66665112,   -8.92535367,    -9.56958894,    -7.99721313,    -4.40809128]
C_1_sapt0_jun=  [-5.69433814,   -11.96564715,   -13.13562234,   -10.52784282,   -4.76737008]
C_8_sapt0_jun=  [-7.48394082,   -11.23251817,   -11.99536862,   -10.08609417,   -5.13547265]
C_15_sapt0_jun= [-6.41125467,   -8.84362581,    -9.27157847 ,-7.95781268,   -4.79424046]
A_1_sapt2_pvdz= [-3.12173196,   -8.488436,  -9.76668093 ,-7.84965132,   -3.1353164]
A_9_sapt2_pvdz= [-4.52793385,   -10.16907297,   -11.5999433,    -9.60948603,    -4.24243706]
A_15_sapt2_pvdz=[   -3.12173255,    -8.48843628,    -9.76668099,    -7.84965106,    -3.13531612]
T_1_sapt2_pvdz  =[-1.83426908,  -9.21747546,    -10.93292548,   -8.76684643,    -3.5968748]
T_9_sapt2_pvdz= [-2.8857975,    -8.20533506,    -9.48922082,    -7.64823191,    -3.06242071]
T_15_sapt2_pvdz=[   -0.68913593,    -7.46101704,    -9.11079736,    -7.27389889,    -2.74740626]
U_1_sapt2_pvdz= [-4.32378803,   -9.61963529,    -10.92721999,   -9.09774892,    -4.17154092]
U_7_sapt2_pvdz= [-3.53848438,   -8.32962943,    -9.52892958,    -7.88477944,    -3.41578608]
U_12_sapt2_pvdz=[   -2.22891446,    -6.06569487,    -7.09565596,    -5.95636816,    -2.72173171]
G_1_sapt2_pvdz= [-4.91345405,   -10.99999385,   -12.31499584,   -9.97751252,    -4.433448]
G_3_sapt2_pvdz= [-4.29393797,   -8.04389537,    -8.94515435,    -7.34525203,    -2.9957902]
G_4_sapt2_pvdz= [-5.21263743,   -9.01477246,    -10.06233954,   -8.59622114,    -3.9684162]
G_10_sapt2_pvdz=    [-4.4406018,    -7.93962386,    -8.72529547,    -7.257082,  -3.75779375]
C_1_sapt2_pvdz= [-4.40120698,   -10.84466309,   -12.26226059,   -9.89429429,    -4.27051182]
C_8_sapt2_pvdz= [-6.4984382,    -10.34501582,   -11.30221118,   -9.6353553, -4.80665076]
C_15_sapt2_pvdz=    [-4.92696273,   -7.59052925,    -8.19289435,    -7.04904448,    -4.01553303]
A_1_sapt23_pvdz=    [0.1684074, -6.9938229, -8.98906411,    -7.55792981,    -3.09403753]
A_9_sapt23_pvdz=    [-1.53556054,   -8.69325732,    -10.78701517,   -9.2875398, -4.18453132]
A_15_sapt23_pvdz=   [0.16840682,    -6.99382318,    -8.98906417,    -7.55792949,    -3.09403727]
T_1_sapt23_pvdz=    [1.63874913,    -7.92369249,    -10.37452845,   -8.62484641,    -3.63580523]
T_9_sapt23_pvdz=    [0.38650885,    -6.69507961,    -8.70389164,    -7.37780156,    -3.04810331]
T_15_sapt23_pvdz=   [2.56202493,    -6.21410436,    -8.56522755,    -7.1385002, -2.77727832]
U_1_sapt23_pvdz=    [-1.51492594,   -8.43324728,    -10.37125617,   -8.94804035,    -4.21096165]
U_7_sapt23_pvdz=    [-0.50053309,   -6.90085301,    -8.76707873,    -7.60638841,    -3.39737963]
U_12_sapt23_pvdz=   [-0.9736722,    -5.49495086,    -6.80656144,    -5.87924715,    -2.75632414]


plt.figure()
plt.plot(T_1_dist, T_1_sapt2_pvdz, color='green', label="SAPT2+/aug-cc-pVDZ", marker='o')
plt.plot(T_1_dist, T_1_sapt23, color='purple',  label="SAPT2+(3)/dmp2/aug-cc-pVTZ", marker='o')
plt.plot(T_1_dist, T_1_almo, color='blue', label="ALMO with B97M-V/aug-cc-pVTZ", marker='o')
plt.plot(T_9_dist, T_9_sapt2_pvdz, color='green', marker='o')
plt.plot(T_9_dist, T_9_sapt23, color='purple',   marker='o')
plt.plot(T_9_dist, T_9_almo, color='blue',  marker='o')
plt.plot(T_15_dist, T_15_sapt2_pvdz, color='green',  marker='o')
plt.plot(T_15_dist, T_15_sapt23, color='purple',   marker='o')
plt.plot(T_15_dist, T_15_almo, color='blue',  marker='o')
plt.xlabel('Center of Mass Distance  ($\AA$)', fontsize=18)
plt.ylabel('IE (kcal/mol)', fontsize=18)
plt.yticks(np.arange(-15, 1, 5))
plt.ylim([-16, 1])
plt.xlim([3.4, 6.15])
plt.xticks([3.5, 4, 4.5, 5.0, 5.5, 6.0])
plt.title('Thymine', fontsize=20)
plt.savefig("T_all_final.png", dpi=300, bbox_inches='tight')
