# Supplementary material for: Quantum Mechanics Characterization of Non-Covalent Interaction in Nucleotide Fragments
Source: Molecules. 2024 Jul 10;29(14):3258. doi: 10.3390/molecules29143258 (PMC11279843; doi:10.3390/molecules29143258)
Supplement: Supplementary file 1 [file molecules-29-03258-s001.zip › plot_fig13_2.py]

import matplotlib.pyplot as plt
import matplotlib
import numpy as np

matplotlib.rcParams['figure.figsize'] = [5, 3] 
matplotlib.rcParams['figure.subplot.left'] = 0
matplotlib.rcParams['figure.subplot.bottom'] = 0
matplotlib.rcParams['figure.subplot.right'] = 1
matplotlib.rcParams['figure.subplot.top'] = 1
matplotlib.rcParams['legend.fontsize'] = 14
matplotlib.rcParams['xtick.labelsize'] = 16
matplotlib.rcParams['ytick.labelsize'] = 15
matplotlib.rcParams['legend.loc'] = 'upper right'

N_sapt = 4
N_almo = 5

A_1_sapt=	(-20.02190442,	23.42076284,	 -6.89040912, -7.40759276)
A_9_sapt=	(-19.30922362,	20.93122276,	-6.57753711, -6.5386712)
A_15_sapt=	(-18.70582033,	21.81495152,	-6.48083916, -6.34967858)
T_1_sapt=	(-19.58667165,	21.58598951, -6.32424498, 	-6.83725857)
T_9_sapt=	(-18.09105149,	21.15853024, -6.27628837,	-6.23749733)
T_15_sapt=	(-17.33134141,	19.86931228, -6.05689308,	-5.78296328)
U_1_sapt=	(-19.54079866,	21.47879292, -6.27240542,	-6.82762035)
U_7_sapt=	(-18.15683179,	21.16090306, -6.24218871,	-6.2773047)
U_12_sapt=	(-11.57205652,	12.34280655, -4.5451116,	-3.54597176)
G_1_sapt=	(-21.85221784,	24.24127215, -6.90177,	-7.89003755)
G_3_sapt=	(-17.58279884,	21.0552001, -6.39603439,	-5.94313544)
G_4_sapt=	(-17.82322165,	20.23831302,  -6.48034413,	-5.9069844)
G_10_sapt=	(-12.20895419,	10.83463676, -4.70482126,	-2.86566486)
C_1_sapt=	(-22.28678226,	24.96109021,  -6.90072014,	-8.26251184)
C_8_sapt=	(-20.51837595,	23.121666,  -6.6828774,	-7.1694031)
C_15_sapt=	(-11.71453025,	10.69963025,	-4.54589794, -2.73094164)


A_1_almo=	(-20.01206979,	22.52860899,	-4.085348948,	-4.574617591,	-5.09832696)
A_9_almo=	(-19.17050669,	20.23226577,	-4.200693117,	-4.229780115,	-4.251171128)
A_15_almo=	(-18.78895793,	21.08778681,	-3.903393881,	-3.968714149,	-4.529756214)
T_1_almo=	(-19.49371415,	20.91704111,	-4.088981836,	-4.251505736,	-4.567710325)
T_9_almo=	(-18.22342256,	20.57036329,	-4.07167782,	-3.8458413,	-4.400884321)
T_15_almo=	(-17.12053059,	19.30356119,	-4.011400574	,-3.518355641,	-4.106190249)
U_1_almo=	(-19.43582696,	20.82691205,	-4.063814532	,-4.252891969,	-4.572275335)
U_7_almo=	(-18.3125956,	20.5876673,	-4.045506692	,-3.851577438,	-4.434775335)
U_12_almo=	(-11.60121893,	11.91345602,	-3.238097514,	-2.151577438,	-2.478871893)
G_1_almo=	(-21.91493786,	23.6374761,	-4.288623327	,-4.976792543,	-5.151625239)
G_3_almo=	(-17.5460086,	20.36283461,	-3.922012428,	-3.720936902,	-4.337404398)
G_4_almo=	(-17.55107553,	19.63702199	,-4.187260994	,-3.749498088,	-4.06082696)
G_10_almo=	(-12.18716539,	10.47215583,	-3.36751912	,-1.907839388,	-1.941610899)
C_1_almo=	(-22.21739962,	24.1001673,	-4.218116635	,-5.055544933,	-5.329899618)
C_8_almo=	(-20.39686902,	22.30449331,	-3.973374761,	-4.596319312,	-4.877174952)
C_15_almo=	(-22.21739962,	24.1001673,	-4.218116635	,-5.055544933,	-5.329899618)


ind = np.arange(N_sapt)
plt.figure()
width = 0.3

plt.bar(ind, A_1_sapt, width, label='A wat1')
plt.bar(ind + width, A_9_sapt, width, label='A wat9')
plt.bar(ind + 2*width, A_15_sapt, width, label='A wat15')
plt.ylabel('SAPT2+(3)/dmp2/ATZ', fontsize=16)
plt.xticks(ind + width / 2, ('Ele', 'Exchange', 'Dispersion', 'Induction'), rotation=60)
plt.legend()
plt.axhline(y=0,)
plt.title('Adenine', fontsize=20)
plt.savefig('A_sapt-comp_all.png', dpi=300, bbox_inches='tight')

ind_almo = np.arange(N_almo)

plt.figure()
plt.bar(ind_almo, A_1_almo  , width, label='A wat1')
plt.bar(ind_almo + width, A_9_almo, width, label='A wat9')
plt.bar(ind_almo + 2*width, A_15_almo, width, label='A wat15')
plt.ylabel('ALMO with B97M-V/ATZ', fontsize=16)
plt.xticks(ind_almo + width / 2, ('Ele', 'Pauli Repulsion', 'Dispersion', 'Polarization', 'Charge Transfer'), rotation=60)
plt.legend()
plt.axhline(y=0,)
plt.savefig('A_almo-comp_all.png', dpi=300, bbox_inches='tight')

plt.figure()
plt.bar(ind, T_1_sapt, width, label='T wat1')
plt.bar(ind + width, T_9_sapt, width, label='T wat9')
plt.bar(ind + 2*width, T_15_sapt, width, label='T wat15')
plt.ylabel('SAPT2+(3)/dmp2/ATZ', fontsize=16)
plt.xticks(ind + width / 2, ('Ele', 'Exchange', 'Dispersion', 'Induction'), rotation=60)
plt.legend()
plt.axhline(y=0,)
plt.title('Thymine', fontsize=20)
plt.savefig('T_sapt-comp_all.png', dpi=300, bbox_inches='tight')

ind_almo = np.arange(N_almo)

plt.figure()
plt.bar(ind_almo, T_1_almo  , width, label='T wat1')
plt.bar(ind_almo + width, T_9_almo, width, label='T wat9')
plt.bar(ind_almo + 2*width, T_15_almo, width, label='T wat15')
plt.ylabel('ALMO with B97M-V/ATZ', fontsize=16)
plt.xticks(ind_almo + width / 2, ('Ele', 'Pauli Repulsion', 'Dispersion', 'Polarization', 'Charge Transfer'), rotation=60)
plt.legend()
plt.yticks(np.arange(-20,30, 10))
plt.axhline(y=0,)
plt.savefig('T_almo-comp_all.png', dpi=300, bbox_inches='tight')
