# Supplementary material for: Quantum Mechanics Characterization of Non-Covalent Interaction in Nucleotide Fragments
Source: Molecules. 2024 Jul 10;29(14):3258. doi: 10.3390/molecules29143258 (PMC11279843; doi:10.3390/molecules29143258)
Supplement: Supplementary file 1 [file molecules-29-03258-s001.zip › plot_fig14_2.py]

import matplotlib.pyplot as plt
import matplotlib
import numpy as np

matplotlib.rcParams['figure.figsize'] = [5, 4] 
matplotlib.rcParams['figure.subplot.left'] = 0
matplotlib.rcParams['figure.subplot.bottom'] = 0
matplotlib.rcParams['figure.subplot.right'] = 1
matplotlib.rcParams['figure.subplot.top'] = 1
matplotlib.rcParams['legend.fontsize'] = 13
matplotlib.rcParams['xtick.labelsize'] = 16
matplotlib.rcParams['ytick.labelsize'] = 16


intra_1_sapt0_aug = [-9.23852385, -8.32753565,-10.17571502,-5.45389895,-11.59930964,-11.35808211,-11.62676377,-4.04069458,-7.17047963,-9.2973238]
intra_2_sapt0_aug = [-5.27282712, -6.27278887,-6.63033026,-9.52759175,-11.25712125,-4.6656037,-11.88956851,-1.50432096,-7.23178778,-9.10018676]
inter_21_sapt0_aug = [-2.26774821,-0.45728921,-0.12701681,-3.82962726,-3.09258243,-0.10450416,3.89039504 ,-4.24827614,-2.27139426,0.92877054]
inter_12_sapt0_aug = [-1.5408996,-4.4930917,-0.14213806,-2.42509292,1.89373853,0.13192408,2.01917639,-6.38298432,0.23952854,-1.20883263]


intra_1_sapt2 = [-8.16732878, -7.10350082,-9.3193702,-5.53338157,-9.53993454,-10.60439508,-10.27965588,-5.08305485,-6.78612076,-8.07491572]
intra_2_sapt2 = [ -5.25618039,-6.14792271,-6.09778133,-8.23092909,-9.29525213,-4.89288833,-10.48694595,-2.40290082,-6.75167492,-7.82810144]
inter_12_sapt2 = [-1.59886551,-4.54294792,-0.54818568,-2.45291901,1.01734041,-0.33412082,0.09410204,-5.52144085,-0.08753366,-1.48312541]
inter_21_sapt2 = [-2.17037245,-0.62187072,-0.59181733,-3.67242691,-3.97014909,-0.23216496,2.91613161,-3.67239438,-2.27430419,0.4929284]


intra_1 = [-7.03344476, -5.68662821, -8.35029269, -4.5156636, -9.1019721, -9.71327357, -9.90926402, -3.63973099, -6.09869068, -7.04138925]
intra_2 = [-3.88998598, -4.35112566, -4.58019584, -8.01378615, -8.87332961, -4.12473795, -10.04351964, -1.18249295, -6.24643615, -6.669816]
inter_21 = [-2.14383102, -0.53218439, -0.41908113, -3.49525274, -3.25360398, -0.09373148, 3.26691436, -3.81044399, -1.86287535, 0.64376869]
inter_12 = [ -1.53768405,-4.34315786,-0.13739667,-2.20522891,1.50373151,-0.18084353,1.01431493,-5.77546188, 0.01440605, -1.14483021]


almo_11= [-5.979541109, -4.891515296, -7.243164436,-3.993379541, -8.465941683, -8.879708413,-9.341802103, -2.676147228,-5.606644359,-6.195458891]
almo_22 = [-3.515129063, -3.457719885, -4.240965583,-7.52332696,-8.255305927,-3.849737094,-9.479397706,-1.027939771,-5.69873327,-5.841132887]
almo_12 = [-1.431835564,-4.092447419,-0.007241874,-2.017566922,1.481763862,0.037739006,1.457289675,-5.480640535,0.150095602,-0.901457935]
almo_21 = [-1.899928298,-0.559392925,-0.22249044,-3.18623327,-2.712284895,0.090750478,3.129684512,-3.660564054,-1.420339388,0.662404398]
intra_22_sapt_jun = [-1.11546565,-0.67725656,-1.60052237,-6.36812259,-6.96111558,-2.47814615,-8.02065768,0.74610483, -4.58988772,-3.44534531]


sapt0_jun_1 = [-6.10047736, -5.01853744, -6.99089968, -3.22255588, -9.21888359, -8.65125681, -9.6504247, -1.07451234, -5.16538884, -5.83658732]
sapt0_jun_2 = [ -2.23420885, -2.18666835, -3.2692467, -7.69100979, -8.96885133, -2.81984766, -9.64488728, 0.8600263, -5.3934738, -5.53421027]
sapt0_jun_12 = [-1.18295004, -3.72940701, -1.68002798, -1.68002798, 2.50533605, 0.4856803, 3.01656741, -6.11747177, 0.48549362, -0.57836305]
sapt0_jun_21 = [ -1.18295194, -0.27550427, 0.32988024, -3.22406146, -1.96702887, 0.31779135, 4.21311049, -3.83083593, -1.2910759, 1.16820603]
sapt2_pvdz_1 = [-7.52474448, -6.31738555, -8.71735194, -5.16655639, -9.07563153, -10.11736007, -9.89776724, -4.62690873, -6.41453297, -7.17990545]
sapt2_pvdz_2 = [ -4.44955224, -4.9926408, -5.1695814, -7.92638578, -8.86149293, -4.57510937, -10.03391024, -2.02754298, -6.4546171, -6.87872375]
sapt2_pvdz_12 = [ -1.53283376, -4.40450553, -3.55771688, -2.32443659, 1.12224022, -0.2857913, 0.2053087, -5.44108313, -0.05639608, -1.35302103]
sapt2_pvdz_21 = [ -2.10987691, -4.99264081, -0.49352494, -3.55771688, -3.74909346, -0.17842684, 2.93077711, -3.57868114, -2.1049289, 0.53047945]
sapt23_pvdz_1 = [ -6.71146518, -5.2353555, -8.03816738, -4.3325357, -8.8212398, -9.4284686, -9.63301245, -3.42312241, -5.87294648, -6.47376547]
sapt23_pvdz_2 = [-3.37004634, -3.61973052, -3.99063159, -7.79967471, -8.61630711, -3.92898739, -9.72327685, -0.99400259, -6.06195959, -6.07313132]
sapt23_pvdz_12 = [ -1.48213098, -4.23960575, -3.39604927, -2.11683461, 1.56731327, -0.15942472, 1.04055422, -5.68445295, 0.02516725, -1.0551323]
sapt23_pvdz_21 = [ -2.09563809, -3.61973052, -0.33465065, -3.39604927, -3.08064985, -0.0665164, 3.24581257, -3.70976983, -1.77094922, 0.66908296]


pair = ['AA:TT',' AC:GT', 'AG:CT', 'CA:TG', 'CG:CG', 'GA:TC', 'GC:GC','GG:CC', 'TA:TA', 'AT:AT']


plt.figure()
plt.plot(pair, almo_22, label ='ALMO with B97M-V/aug-cc-pVTZ',color='darkorange', marker='o')
plt.plot(pair, intra_2, label ='SAPT2+(3)/dmp2/aug-cc-pVTZ', color='purple', marker='D')
plt.xticks(rotation=45)
plt.ylabel('IE Intrastrand ZY (kcal/mol)', fontsize=18)
plt.yticks(np.arange(-10, 1, 2))
plt.ylim([-11, 0])
plt.savefig("22_final.png", dpi=300, bbox_inches='tight')


plt.figure()
plt.plot(pair, almo_11, label ='ALMO with B97M-V/aug-cc-pVTZ',color='darkorange', marker='o')
plt.plot(pair, intra_1, label ='SAPT2+(3)/dmp2/aug-cc-pVTZ', color='purple', marker='D')
plt.xticks(rotation=45)
plt.yticks(np.arange(-10, -1, 2))
plt.ylim([-11, -1])
plt.legend(loc='upper left')
plt.title('Intrastrand', fontsize=20)
plt.ylabel('IE Intrastrand WX (kcal/mol)', fontsize=18)
plt.savefig("11_final.png", dpi=300, bbox_inches='tight')


plt.figure()
plt.plot(pair, almo_12, label ='ALMO with B97M-V/aug-cc-pVTZ',color='darkorange', marker='o')
plt.plot(pair, inter_12, label ='SAPT2+(3)/dmp2/aug-cc-pVTZ', color='purple', marker='D')
plt.xticks(rotation=45)
plt.ylabel('IE Interstrand W:Y (kcal/mol)', fontsize=18)
plt.yticks(np.arange(-6, 3, 2))
plt.ylim([-7, 3])
plt.title('Interstrand', fontsize=20)
plt.savefig("12_final.png", dpi=300, bbox_inches='tight')


plt.figure()
plt.plot(pair, almo_21, label ='ALMO with B97M-V/aug-cc-pVTZ',color='darkorange', marker='o')
plt.plot(pair, inter_21, label ='SAPT2+(3)/dmp2/aug-cc-pVTZ', color='purple', marker='D')
plt.ylabel('IE Interstrand Z:X (kcal/mol)', fontsize=18)
plt.xticks(rotation=45)
plt.yticks(np.arange(-4, 5, 2))
plt.ylim([-5, 5])
plt.savefig("21_final.png", dpi=300, bbox_inches='tight')
