# Supplementary material for: Quantum Mechanics Characterization of Non-Covalent Interaction in Nucleotide Fragments
Source: Molecules. 2024 Jul 10;29(14):3258. doi: 10.3390/molecules29143258 (PMC11279843; doi:10.3390/molecules29143258)
Supplement: Supplementary file 1 [file molecules-29-03258-s001.zip › plot_fig15_2.py]

import matplotlib.pyplot as plt
import matplotlib
import numpy as np

matplotlib.rcParams['figure.figsize'] = [5, 5] 
matplotlib.rcParams['figure.subplot.left'] = 0
matplotlib.rcParams['figure.subplot.bottom'] = 0
matplotlib.rcParams['figure.subplot.right'] = 1
matplotlib.rcParams['figure.subplot.top'] = 1
matplotlib.rcParams['xtick.labelsize'] = 20
matplotlib.rcParams['ytick.labelsize'] = 20


N_sapt = 4
N_almo = 5

AATT11_sapt=	(-3.37176063,	10.90455595, -13.92315707,	-0.643083)
ACGT11_sapt=	(-3.98767607,	13.65041514, -14.2907809,	-1.05858638)
AGCT11_sapt=	(-3.3144516,	10.05244511, -13.71131716,	-1.37696905)
AATT11_almo = (-3.326051625,	10.89756214,	-11.88568356,	-0.879851816,	-0.785516252)
ACGT11_almo = (-3.910611855,	13.50638145,	-12.1417065,	-1.380592734,	-0.96498566)
AGCT11_almo = (-3.352700765,	10.09060707,	-11.77748566,	-1.521319312,	-0.682265774)
GCGC11_sapt=	(-5.36520966,	5.33762205,  -8.94711248,	-0.93456393)
GGCC11_sapt=	(2.60292216,	6.6179224,  -11.89088243,	-0.96969313)
GCGC11_almo= (-5.398494264,	5.638121415,	-7.935277247,	-1.230592734,	-0.415511472)
GGCC11_almo = (2.600215105,	7.069646272,	-10.49086998,	-1.373661568,	-0.481477055)
ATAT11_sapt = (	-4.78095307,	13.34917367,  -14.52250831,	-1.08710154)
ATAT11_almo = (-4.739316444,	13.54741874,	-12.51424474,	-1.274641491,	-1.214651052)
AATT22_sapt =	(-2.92430948,	12.14742798,  -11.93578852,	-1.17731596)
ACGT22_sapt	= (-3.91177348,	17.67644028,  -16.59412411,	-1.52166835)
AGCT22_sapt	= (-4.85362678,	14.71997914, -12.93654093,	-1.51000727)
AATT22_almo = (-2.971008604,	12.54294933,	-10.29560229,	-1.448207457,	-1.343260038)
ACGT22_almo= (-3.775286807,	17.76558317,	-14.07478489,	-1.75748088,	-1.615726577)
AGCT22_almo = (-4.978393881,	14.87210803,	-10.85136233,	-1.775501912,	-1.507791587)
GCGC22_sapt =	(-5.30003876,	6.17464288,	 -9.85146945, -1.06665431)
GGCC22_sapt	= (1.89594194,	5.894196,  -8.24556054,	-0.72707036)
GCGC22_almo = (-5.326625239,	6.3541826,	-8.735516252,	-1.371391013,	-0.400023901)
GGCC22_almo = (1.629445507,	6.050119503,	-7.27165392,	-1.04956979,	-0.386281071)
ATAT22_sapt = (	-5.26000865,	14.70510751,  -14.93168445,	-1.18323041)
ATAT22_almo = (-5.256477055,	14.85960803,	-12.73616157,	-1.351935946,	-1.356166348)
AATT12_sapt	= (-0.35470006,	0.36469555,	 -1.41313556, -0.13454398)
ACGT12_sapt	= (-1.92780046,	1.29352527,	 -3.01228364, -0.69659903)
AGCT12_sapt	= (0.99778758,	1.5139067,	 -2.40411058, -0.24498037)
AATT12_almo = (-0.434058317,	0.327844168,	-1.088408222,	-0.15291587,	-0.084273423)
ACGT12_almo = (-2.075334608,	1.313575526,	-2.442782027,	-0.716634799,	-0.171295411)
AGCT12_almo = (0.999832696,	1.435994264,	-1.940774379,	-0.359058317,	-0.143236138)
GCGC12_sapt = (	4.09555769,	0.98391987,	 -3.32170807, -0.74345456)
GGCC12_sapt = (	-3.97787239,	0.4784349,  -1.65846413, 	-0.61756027)
GCGC12_almo = (4.204684512,	1.041515296,	-2.761520076,	-0.924665392,	-0.102724665)
GGCC12_almo = (-3.919956979,	0.432313576,	-1.300549713,	-0.625764818,	-0.0666826)
ATAT12_sapt = (	0.48411124,	1.21172054,	 -2.71448355, -0.12617844)
ATAT12_almo = (0.439961759,	1.163910134,	-2.212380497,	-0.212117591,	-0.080855641)
ACGT21_sapt =(	0.28855285,	0.0311502, -0.66159827, 	-0.19028916)
AGCT21_sapt = (	1.00496266,	0.28224682,  -1.4924934,	-0.21379721)
ACGT21_almo = (0.180616635,	-0.041539197,	-0.482289675,	-0.189794455,	-0.026362333)
AGCT21_almo = (1.037117591,	0.226601338,	-1.179469407,	-0.260874761,	-0.0458413)
GCGC21_sapt = (	3.91268208,	0.00851609,	  -0.40115055, -0.25313326)
GCGC21_almo = (3.706381453,	-0.054421606,	-0.2833413,	-0.241730402,	0.002796367)
ATAT21_sapt = (	1.34791031,	0.03708575, -0.69799837,	-0.04322899)
ATAT21_almo = (1.282337476,	-0.0333174,	-0.518379541,	-0.045984704,	-0.022251434)


ind = np.arange(N_sapt)
ind_almo = np.arange(N_almo)

plt.figure()
width = 0.3

plt.bar(ind, AATT11_sapt, width, label='AA')
plt.ylabel('SAPT2+(3)/dmp2/ATZ (kcal/mol)', fontsize=18)
plt.xticks(ind + width / 2, ('Ele', 'Exchange', 'Dispersion', 'Induction'), rotation=60)
plt.ylim((-15, 12))
plt.axhline(y=0,)
plt.title('Intrastrand AA', fontsize=22)
plt.savefig('AA_sapt-stack.png', dpi=300, bbox_inches='tight')


plt.figure()
plt.bar(ind_almo, AATT11_almo, width, label='AA')
plt.ylabel('ALMO with B97M-V/ATZ (kcal/mol)', fontsize=18)
plt.xticks(ind_almo + width / 2, ('Ele', 'Pauli Repulsion', 'Dispersion', 'Polarization', 'Charge Transfer'), rotation=60)
plt.ylim((-15, 12))
plt.axhline(y=0,)
plt.savefig('AA_almo-stack.png', dpi=300, bbox_inches='tight')


plt.figure()
plt.bar(ind, AATT12_sapt, width, color='green', label='A:T')
plt.ylabel('SAPT2+(3)/dmp2/ATZ (kcal/mol)', fontsize=18)
plt.xticks(ind + width / 2, ('Ele', 'Exchange', 'Dispersion', 'Induction'), rotation=60)
plt.axhline(y=0,)
plt.ylim((-3, 2))
plt.title('Interstrand A:T', fontsize=22)
plt.savefig('AT_sapt_hbond.png', dpi=300, bbox_inches='tight')


plt.figure()
plt.bar(ind_almo, AATT12_almo, width, color='green', label='A:T')
plt.ylabel('ALMO with B97M-V/ATZ (kcal/mol)', fontsize=18)
plt.xticks(ind_almo + width / 2, ('Ele', 'Pauli Repulsion', 'Dispersion', 'Polarization', 'Charge Transfer'), rotation=60)
plt.ylim((-3, 2))
plt.axhline(y=0,)
plt.title('Interstrand A:T', fontsize=22)
plt.savefig('AT_almo_hbond.png', dpi=300, bbox_inches='tight')


plt.figure()
plt.bar(ind, GGCC12_sapt, width, color='green', label='G:C')
plt.ylabel('SAPT2+(3)/dmp2/ATZ (kcal/mol)', fontsize=18)
plt.xticks(ind + width / 2, ('Ele', 'Exchange', 'Dispersion', 'Induction'), rotation=60)
plt.axhline(y=0,)
plt.ylim((-4, 2))
plt.title('Interstrand G:C', fontsize=22)
plt.savefig('GC_sapt_hbond.png', dpi=300, bbox_inches='tight')


plt.figure()
plt.bar(ind_almo, GGCC12_almo, width, color='green', label='G:C')
plt.ylabel('ALMO with B97M-V/ATZ (kcal/mol)', fontsize=18)
plt.xticks(ind_almo + width / 2, ('Ele', 'Pauli Repulsion', 'Dispersion', 'Polarization', 'Charge Transfer'), rotation=60)
plt.ylim((-4, 2))
plt.axhline(y=0,)
#plt.title('Interstrand G:C', fontsize=22)
plt.savefig('GC_almo_hbond.png', dpi=300, bbox_inches='tight')


plt.figure()
plt.bar(ind, GGCC11_sapt, width, color='blue', label='GG')
plt.ylabel('SAPT2+(3)/dmp2/ATZ (kcal/mol)', fontsize=18)
plt.xticks(ind + width / 2, ('Ele', 'Exchange', 'Dispersion', 'Induction'), rotation=60)
plt.axhline(y=0,)
plt.ylim((-15, 12))
plt.title('Intrastrand GG', fontsize=22)
plt.savefig('GG_sapt_stack.png', dpi=300, bbox_inches='tight')


plt.figure()
plt.bar(ind_almo, GGCC11_almo, width, color='blue', label='GG')
plt.ylabel('ALMO with B97M-V/ATZ (kcal/mol)', fontsize=18)
plt.xticks(ind_almo + width / 2, ('Ele', 'Pauli Repulsion', 'Dispersion', 'Polarization', 'Charge Transfer'), rotation=60)
plt.ylim((-15, 12))
plt.axhline(y=0,)
#plt.title('Intrastrand GG', fontsize=22)
plt.savefig('GG_almo_stack.png', dpi=300, bbox_inches='tight')


# Plotted Together

#GG stack
GGCC11_almo_2 = (2.600215105, 7.069646272, -10.49086998, -1.855138623) #-1.373661568+(-0.481477055)=-1.855138623 for total of pol+CT
plt.figure()
plt.bar(ind, GGCC11_sapt, width, color='green', label='SAPT2+(3)/dmp2/ATZ')
plt.bar(ind + width, GGCC11_almo_2, width, color='blue', label='ALMO EDA2/B97M-V/ATZ')
plt.ylabel('Energy (kcal/mol)', fontsize=18)
plt.xticks(ind + width / 2, ('Ele', 'Exchg / Rep', 'Dispersion', 'Ind / Pol+CT'), rotation=60)
plt.ylim((-15, 12))
plt.axhline(y=0,)
#plt.legend(fontsize=14)
plt.title('Intrastrand GG Interaction Components', fontsize=22)
plt.savefig('GG_sapt_almo_stack.png', dpi=300, bbox_inches='tight')

#G:C H bond
GGCC12_almo_2 = (-3.919956979,	0.432313576,	 -1.300549713, -0.692447418) # -0.625764818+(	-0.0666826)=-0.692447418
plt.figure()
plt.bar(ind, GGCC12_sapt, width, color='green', label='SAPT2+(3)/dmp2/ATZ')
plt.bar(ind + width, GGCC12_almo_2, width, color='blue', label='ALMO EDA2/B97M-V/ATZ')
plt.xticks(ind + width / 2, ('Ele', 'Exchg / Rep', 'Dispersion', 'Ind / Pol+CT'), rotation=60)
plt.yticks([-4, -3, -2, -1, 0, 1])
plt.ylim((-4.5, 1.5))
plt.ylabel('Energy (kcal/mol)', fontsize=18)
plt.axhline(y=0,)
plt.legend(fontsize=14, loc='lower right')
plt.title('Interstrand G:C Interaction Components', fontsize=22)
plt.savefig('GC_sapt_almo_hbond.png', dpi=300, bbox_inches='tight')


#AA stack
AATT11_almo_2 = (-3.326051625,	10.89756214,	-11.88568356,-1.665368068) # -0.879851816+(-0.785516252)=-1.665368068
plt.figure()
plt.bar(ind, AATT11_sapt, width, color='green', label='SAPT2+(3)/dmp2/ATZ')
plt.bar(ind + width, AATT11_almo_2, width, color='blue', label='ALMO EDA2/B97M-V/ATZ')
plt.ylabel('Energy (kcal/mol)', fontsize=18)
plt.xticks(ind + width / 2, ('Ele', 'Exchg / Rep', 'Dispersion', 'Ind / Pol+CT'), rotation=60)
plt.ylim((-15, 12))
plt.axhline(y=0,)
#plt.legend(fontsize=14)
plt.title('Intrastrand AA Interaction Components', fontsize=22)
plt.savefig('AA_sapt_almo_stack.png', dpi=300, bbox_inches='tight')


#A:T H bond
AATT12_almo_2 = (-0.434058317,	0.327844168,	-1.088408222,-0.237189293) # -0.15291587+(-0.084273423)=-0.237189293
plt.figure()
plt.bar(ind, AATT12_sapt, width, color='green', label='SAPT2+(3)/dmp2/ATZ')
plt.bar(ind + width, AATT12_almo_2, width, color='blue', label='ALMO EDA2/B97M-V/ATZ')
plt.xticks(ind + width / 2, ('Ele', 'Exchg / Rep', 'Dispersion', 'Ind / Pol+CT'), rotation=60)
plt.yticks([-2, -1, 0, 1])
plt.ylim((-2.5, 1.5))
plt.ylabel('Energy (kcal/mol)', fontsize=18)
plt.axhline(y=0,)
#plt.legend(fontsize=14, loc='lower right')
plt.title('Interstrand A:T Interaction Components', fontsize=22)
plt.savefig('AT_sapt_almo_hbond.png', dpi=300, bbox_inches='tight')
