# Supplementary material for: Quantum Mechanics Characterization of Non-Covalent Interaction in Nucleotide Fragments
Source: Molecules. 2024 Jul 10;29(14):3258. doi: 10.3390/molecules29143258 (PMC11279843; doi:10.3390/molecules29143258)
Supplement: Supplementary file 1 [file molecules-29-03258-s001.zip › plot_fig2a_2.py]

import numpy as np
import pandas as pd
import matplotlib
import matplotlib.pyplot as plt

matplotlib.rcParams['figure.figsize'] = [3, 2]
matplotlib.rcParams['figure.subplot.left'] = 0
matplotlib.rcParams['figure.subplot.bottom'] = 0
matplotlib.rcParams['figure.subplot.right'] = 1
matplotlib.rcParams['figure.subplot.top'] = 1


sapt2_3 = [ -2.09901131, -2.57100276, -4.2044849, -5.11025491, -4.51279465, -4.10414328]
sapt2 = [-2.21508113, -2.7050928, -4.86274766, -5.362067, -4.62010359, -4.58797469]
sapt0 = [-2.18354418,-2.60455656,-4.87369284,-5.9431816,-4.83610487, -5.19291199]
almo = [-2.088001912, -2.808652008, -4.238671128, -5.219000956, -4.583675908, -3.956477055]
almo_2 = [-2.098781071, -2.675239006, -4.156022945, -5.234512428, -4.541586998, -4.400597514]
ccsd = [ -2.06594, -2.52746, -3.59098, -4.93757, -4.12282, -3.474]
ccsd_cbs = [-2.13576, -2.64731, -4.2899, -5.2133, -4.50929, -4.16096]
mp2 = [ -2.06594, -2.52746, -3.59098, -4.93757, -4.12282, -3.474]


data_arr = np.vstack((sapt2_3, sapt2, sapt0, almo, almo_2, ccsd, ccsd_cbs, mp2,))
data_df = pd.DataFrame(data = data_arr,  
                        index = ["SAPT2+(3)/dmp2", "SAPT2+", "SAPT0",
                                 "ALMO EDA2 (original)", "ALMO EDA2 (new)", 
                                 "CCSD(T)", "CBS CCSD(T)", "MP2",],  
                        columns = ['CCN-Wat', 'CS-Wat', 'CCN-CS', 
                                   'CO-Wat', 'CCS-CO', 'BenCl-CCN']
                        ) 

data_df2 = data_df.T
data_df2.to_csv('Fig2A_data.csv')

#ax = data_df2.plot.bar(subplots=False, style="o-")
ax = data_df2.plot.line(subplots=False, style="o-")
ax.legend(fontsize=12, bbox_to_anchor=(1.05, 1.0), loc='upper left')
ax.set_title('Hydrogen-bond Forming Compounds', fontsize=18)
ax.set_ylabel('IE (kcal/mol)', fontsize=16)
ax.set_xticks(fontsize=14, rotation=90, ticks=[0,1,2,3,4,5],
              labels=['CCN-Wat', 'CS-Wat', 'CCN-CS', 
                      'CO-Wat', 'CCS-CO', 'BenCl-CCN']
              )
ax.set_yticks(fontsize=15, ticks=[-6,-5,-4,-3,-2],
              labels=[-6,-5,-4,-3,-2]
              )

#plt.savefig('fig2abar.png', dpi=300, bbox_inches='tight')
plt.savefig('fig2aline.png', dpi=300, bbox_inches='tight')
plt.show()
