# Supplementary material for: Quantum Mechanics Characterization of Non-Covalent Interaction in Nucleotide Fragments
Source: Molecules. 2024 Jul 10;29(14):3258. doi: 10.3390/molecules29143258 (PMC11279843; doi:10.3390/molecules29143258)
Supplement: Supplementary file 1 [file molecules-29-03258-s001.zip › plot_fig2b_2.py]

import numpy as np
import pandas as pd
import matplotlib
import matplotlib.pyplot as plt

matplotlib.rcParams['figure.figsize'] = [3, 2] 
matplotlib.rcParams['figure.subplot.left'] = 0
matplotlib.rcParams['figure.subplot.bottom'] = 0
matplotlib.rcParams['figure.subplot.right'] = 1
matplotlib.rcParams['figure.subplot.top'] = 1


sapt2_3 = [ -8.53730738,-4.06243476,-2.2456702,-4.02424743,-4.41146885,-5.14152548]
sapt2 = [-9.06311814,-4.77931205,-2.59372542,-4.89633159, -5.24578718, -5.88735239]
sapt0= [-9.3440046,  -6.20524724, -3.18961598, -6.4094493, -6.42485355, -7.48343827]
almo = [-8.003,-3.783,-2.022,-3.837,-4.217,-4.724]
almo_2 = [-8.281763862,-4.371271511,-2.35915392,-4.671558317,-4.864770554,-5.40375239]
ccsd = [ -7.90965,-3.43559,-1.9401,-3.37555,-3.81628,-4.13581]
ccsd_cbs = [-8.36626,-4.12177,-2.26182,-4.13427,-4.49539,-4.94397]
mp2 = [ -8.42936,-5.55934,-2.80003,-5.61111,-5.48506,-6.71212]


data_arr = np.vstack((sapt2_3, sapt2, sapt0, almo, almo_2, ccsd, ccsd_cbs, mp2,))
data_df = pd.DataFrame(data = data_arr,  
                        index = ["SAPT2+(3)/dmp2", "SAPT2+", "SAPT0",
                                 "ALMO EDA2 (original)", "ALMO EDA2 (new)", 
                                 "CCSD(T)", "CBS CCSD(T)", "MP2",],  
                        columns = ['Pyrrole-Pyrrole' , 'Benzene-Imidazole', 
                                 'Benzene-Benzene', 'BenF-BenF', 
                                 'BenF-Imidazole',  'BenCl-BenCl']
                        ) 

data_df2 = data_df.T
data_df.to_csv('Fig2B_data.csv')

#ax = data_df2.plot.bar(subplots=False, style="o-")
ax = data_df2.plot.line(subplots=False, style="o-")
ax.legend(fontsize=12, bbox_to_anchor=(1.05, 1.0), loc='upper left')
ax.set_title('Stacked Compounds', fontsize=18)
ax.set_ylabel('IE (kcal/mol)', fontsize=16)
ax.set_xticks(fontsize=14, rotation=90, ticks=[0,1,2,3,4,5],
              labels=['Pyrrole-Pyrrole','Benzene-Imidazole', 
                      'Benzene-Benzene','BenF-BenF', 
                      'BenF-Imidazole','BenCl-BenCl']
              )
ax.set_yticks(fontsize=15, ticks=[-9,-8,-7,-6,-5,-4,-3,-2],
              labels=[-9,-8,-7,-6,-5,-4,-3,-2]
              )

plt.savefig('fig2b_line.png', dpi=300, bbox_inches='tight')
#plt.savefig('fig2b_bar.png', dpi=300, bbox_inches='tight')
plt.show()
