# Supplementary material for: Quantum Mechanics Characterization of Non-Covalent Interaction in Nucleotide Fragments
Source: Molecules. 2024 Jul 10;29(14):3258. doi: 10.3390/molecules29143258 (PMC11279843; doi:10.3390/molecules29143258)
Supplement: Supplementary file 1 [file molecules-29-03258-s001.zip › plot_fig3_2.py]

import numpy as np
import pandas as pd
import matplotlib
import matplotlib.pyplot as plt

matplotlib.rcParams['figure.figsize'] = [3, 2] 
matplotlib.rcParams['figure.subplot.left'] = 0
matplotlib.rcParams['figure.subplot.bottom'] = 0
matplotlib.rcParams['figure.subplot.right'] = 1
matplotlib.rcParams['figure.subplot.top'] = 1

sapt2_3 = [ -8.53730738,-2.2456702,-4.02424743,-4.41146885,-5.14152548]
sapt2 = [-9.06311814,-2.59372542,-4.89633159,-5.24578718,-5.88735239]
almo = [-8.003,-2.022,-3.837,-4.217,-4.72]
almo_2= [-8.281763862,-2.35915392,-4.671558317,-4.864770554,-5.40375239]
ccsd = [ -7.90965,-1.9401,-3.37555,-3.81628,-4.13581]
mp2= [ -8.42936,-2.80003,-5.61111,-5.48506,-6.71212]
dlpno = [-8.918656988, -3.208141704,  -6.269345837, -6.096297189, -7.407619518]

ccsd_cbs = [-8.36626,-2.26182,-4.13427,-4.49539,-4.94397]
b97MV = [-8.003251963, -2.022125224, -3.836669909, -4.217137206, -4.723971302]
wb97MV = [-8.115882267, -2.221463911, -4.294708861, -4.56096817, -5.095496089]
wb97XV = [ -8.125941967, -2.182763968, -3.988177109, -4.342111845, -4.897961784]
wb97XD = [ -8.297158989, -2.444685305, -3.98274036, -4.505029041, -5.155888492]


data_arr_full = np.vstack((sapt2_3, sapt2, almo, almo_2, ccsd, mp2, dlpno, 
                           ccsd_cbs, b97MV, wb97MV, wb97XV, wb97XD))

data_df_full = pd.DataFrame(data = data_arr_full,  
                        index = ["SAPT2+(3)/dmp2", "SAPT2+", "ALMO EDA2 (original)", 
                                 "ALMO EDA2 (new)", "CCSD(T)", "MP2", "DLPNO/CCSD(T)",
                                 "CBS CCSD(T)", 'B97M-V', 'wB97M-V',
                                 'wB97X-V', 'wB97X-D3'],  
                        columns = ['Pyrrole-Pyrrole' , 'Benzene-Benzene', 
                                   'BenF-BenF', 'BenF-Imidazole', 'BenCl-BenCl']
                        ) 

data_df_full2 = data_df_full.T
data_df_full.to_csv('Fig3_data_full.csv')
data_arr = np.vstack((ccsd_cbs, b97MV, wb97MV, wb97XV, wb97XD))
data_df = pd.DataFrame(data = data_arr,  
                        index = ["CBS CCSD(T)", 'B97M-V', 'wB97M-V',
                                 'wB97X-V', 'wB97X-D3'],  
                        columns = ['Pyrrole-Pyrrole' , 'Benzene-Benzene', 
                                   'BenF-BenF', 'BenF-Imidazole', 'BenCl-BenCl']
                        ) 

data_df2 = data_df.T
data_df.to_csv('Fig3_data.csv')

ax = data_df2.plot.bar(subplots=False, style="o-")
#ax = data_df2.plot.line(subplots=False, style="o-")
ax.legend(fontsize=12, bbox_to_anchor=(1.05, 1.0), loc='upper left')
ax.set_ylabel('IE (kcal/mol)', fontsize=16)
ax.set_xticks(fontsize=14, rotation=90, ticks=[0,1,2,3,4],
              labels=['Pyrrole-Pyrrole' , 'Benzene-Benzene', 
                      'BenF-BenF', 'BenF-Imidazole', 'BenCl-BenCl']
              )
ax.set_yticks(fontsize=15, ticks=[-9,-8,-7,-6,-5,-4,-3,-2,-1,0],
              labels=[-9,-8,-7,-6,-5,-4,-3,-2,-1,0]
              )

plt.savefig('fig3_bar.png', dpi=300, bbox_inches='tight')
#plt.savefig('fig3_line.png', dpi=300, bbox_inches='tight')
plt.show()
