# Supplementary material for: Quantum Mechanics Characterization of Non-Covalent Interaction in Nucleotide Fragments
Source: Molecules. 2024 Jul 10;29(14):3258. doi: 10.3390/molecules29143258 (PMC11279843; doi:10.3390/molecules29143258)
Supplement: Supplementary file 1 [file molecules-29-03258-s001.zip › plot_fig4_2.py]

import numpy as np
import pandas as pd
import matplotlib
import matplotlib.pyplot as plt

matplotlib.rcParams['figure.figsize'] = [5, 2] 
matplotlib.rcParams['figure.subplot.left'] = 0
matplotlib.rcParams['figure.subplot.bottom'] = 0
matplotlib.rcParams['figure.subplot.right'] = 1
matplotlib.rcParams['figure.subplot.top'] = 1
matplotlib.rcParams['legend.loc'] = 'lower right'
matplotlib.rcParams['legend.fontsize'] = 12
matplotlib.rcParams['xtick.labelsize'] = 12
matplotlib.rcParams['ytick.labelsize'] = 14


aug_pyrrole = [-9.3440046,	-9.06311814,	-8.53730738,	-8.003]
pvdz_pyrrole = [ -9.07605891,	-8.62460681,	-8.26734161,	-7.917208413]
jun_pyrrole = [ -8.65853358,	-8.16696148,	-7.73802173,	-7.924928298]

data_pyrolle = np.vstack((aug_pyrrole, pvdz_pyrrole, jun_pyrrole))
df_pyrolle = pd.DataFrame(data = data_pyrolle,  
                          columns = ['SAPT0', 'SAPT2+', 'SAPT2+(3)/dmp2', 'ALMO EDA2'],  
                          index = ['aug-cc-PVTZ' , 'aug-cc-PVDZ', 'jun-cc-PVDZ']
                        ) 
df_pyrolle_2 = df_pyrolle.T
df_pyrolle_2.to_csv('Fig4pyr_data.csv')


aug_ben = [ -3.18961598,	-2.59372542,	-2.2456702,	-2.022]
pvdz_ben = [-3.05605238,	-2.39075578,	-2.13704429,	-2.059679732]
jun_ben = [-2.33671918,	-1.66962154,	-1.47612092,	-2.069861377]

data_ben = np.vstack((aug_ben, pvdz_ben, jun_ben))
df_ben = pd.DataFrame(data = data_ben,  
                          columns = ['SAPT0', 'SAPT2+', 'SAPT2+(3)/dmp2', 'ALMO EDA2'],  
                          index = ['aug-cc-PVTZ', 'aug-cc-PVDZ','jun-cc-PVDZ']
                        ) 
df_ben_2 = df_ben.T
df_ben_2.to_csv('Fig4ben_data.csv')


aug_benF = [-6.4094493,	-4.89633159,	-4.02424743,	-3.837]
pvdz_benF= [-5.95725811,	-4.36717418,	-3.76276066,	-3.890869981]
jun_benF = [-4.27290587,	-2.80619952,	-2.34660911,	-3.970076482]

data_benF = np.vstack((aug_benF, pvdz_benF, jun_benF))
df_benF = pd.DataFrame(data = data_benF,  
                          columns = ['SAPT0', 'SAPT2+', 'SAPT2+(3)/dmp2', 'ALMO EDA2'],  
                          index = ['aug-cc-PVTZ', 'aug-cc-PVDZ', 'jun-cc-PVDZ']
                        ) 
df_benF_2 = df_benF.T
df_benF_2.to_csv('Fig4benF_data.csv')


aug_imidazole = [-6.42485355,	-5.24578718,	-4.41146885,	-4.217]
pvdz_imidazole = [-6.05549311,	-4.80306415,	-4.17999364,	-4.261591778]
jun_imidazole = [-4.5716016,	-3.36948814,	-2.83894409,	-4.291443595]

data_imidazole = np.vstack((aug_imidazole, pvdz_imidazole, jun_imidazole))
df_imidazole = pd.DataFrame(data = data_imidazole,  
                          columns = ['SAPT0', 'SAPT2+', 'SAPT2+(3)/dmp2', 'ALMO EDA2'],  
                          index = ['aug-cc-PVTZ', 'aug-cc-PVDZ', 'jun-cc-PVDZ']
                        ) 
df_imidazole_2 = df_imidazole.T
df_imidazole_2.to_csv('Fig4imid_data.csv')


aug_bencl= [-7.48343827,	-5.88735239,	-5.14152548,	-4.724]
pvdz_bencl = [-6.95594706,	-5.30995803,	-4.81846687,	-4.7958174]
jun_bencl = [-4.97289197,	-3.50028573,	-3.13081305,	-4.860587954]

data_bencl = np.vstack((aug_bencl, pvdz_bencl, jun_bencl))
df_bencl = pd.DataFrame(data = data_bencl,  
                          columns = ['SAPT0', 'SAPT2+', 'SAPT2+(3)/dmp2', 'ALMO EDA2'],  
                          index = ['aug-cc-PVTZ', 'aug-cc-PVDZ', 'jun-cc-PVDZ']
                        ) 
df_bencl_2 = df_bencl.T
df_bencl_2.to_csv('Fig4bencl_data.csv')


method = ['SAPT0', 'SAPT2+', 'SAPT2+(3)/dmp2', 'ALMO EDA2']


plt.figure()
plt.scatter(method, aug_pyrrole, label ='aug-cc-PVTZ', marker='o')
plt.scatter(method, pvdz_pyrrole, label ='aug-cc-PVDZ', marker='x')
plt.scatter(method, jun_pyrrole, label ='jun-cc-PVDZ', marker='s')
plt.yticks([-7.5,-8.0,-8.5,-9.0,-9.5])
plt.title('Pyrrole-Pyrrole', fontsize=18)
plt.legend()
plt.savefig('pyrrole_basis_scatter.png', dpi=300, bbox_inches='tight')

plt.figure()
plt.scatter(method, aug_ben, label ='aug-cc-PVTZ', marker='o') 
plt.scatter(method, pvdz_ben, label ='aug-cc-PVDZ', marker='x')
plt.scatter(method, jun_ben, label ='jun-cc-PVDZ', marker='s')
plt.yticks([-1.5,-2.0,-2.5,-3.0,-3.5])
plt.title('Benzene-Benzene', fontsize=18)
#plt.legend()
plt.savefig('benzene_basis_scatter.png', dpi=300, bbox_inches='tight')

plt.figure()
plt.scatter(method, aug_benF, label ='aug-cc-PVTZ', marker='o') 
plt.scatter(method, pvdz_benF, label ='aug-cc-PVDZ', marker='x')
plt.scatter(method, jun_benF, label ='jun-cc-PVDZ', marker='s')
plt.yticks([-2,-3,-4,-5,-6,-7])
plt.title('BenF-BenF', fontsize=18)
#plt.legend()
plt.savefig('benF_basis_scatter.png', dpi=300, bbox_inches='tight')

plt.figure()
plt.scatter(method, aug_imidazole, label ='aug-cc-PVTZ', marker='o') 
plt.scatter(method, pvdz_imidazole, label ='aug-cc-PVDZ', marker='x')
plt.scatter(method, jun_imidazole, label ='jun-cc-PVDZ', marker='s')
plt.yticks([-2,-3,-4,-5,-6,-7])
plt.title('BenF-Imidazole', fontsize=18)
#plt.legend()
plt.savefig('imidazole_basis_scatter.png', dpi=300, bbox_inches='tight')

plt.figure()
plt.scatter(method, aug_bencl, label ='aug-cc-PVTZ', marker='o')  
plt.scatter(method, pvdz_bencl, label ='aug-cc-PVDZ', marker='x')
plt.scatter(method, jun_bencl, label ='jun-cc-PVDZ', marker='s')
plt.yticks([-3,-4,-5,-6,-7,-8])
plt.title('BenCl-BenCl', fontsize=18)
#plt.legend()
plt.savefig('bencl_basis_scatter.png', dpi=300, bbox_inches='tight')
