# Supplementary material for: Quantum Mechanics Characterization of Non-Covalent Interaction in Nucleotide Fragments
Source: Molecules. 2024 Jul 10;29(14):3258. doi: 10.3390/molecules29143258 (PMC11279843; doi:10.3390/molecules29143258)
Supplement: Supplementary file 1 [file molecules-29-03258-s001.zip › plot_fig6a_2.py]

import numpy as np
import pandas as pd
import matplotlib
import matplotlib.pyplot as plt

matplotlib.rcParams['figure.figsize'] = [6, 5] 
matplotlib.rcParams['figure.subplot.left'] = 0
matplotlib.rcParams['figure.subplot.bottom'] = 0
matplotlib.rcParams['figure.subplot.right'] = 1
matplotlib.rcParams['figure.subplot.top'] = 1
matplotlib.rcParams['legend.loc'] = 'lower right'
matplotlib.rcParams['legend.fontsize'] = 12
matplotlib.rcParams['xtick.labelsize'] = 14
matplotlib.rcParams['ytick.labelsize'] = 15

deoxy_wat_1 =	[3.30329343,	3.477150979,	3.651008528,	3.824866077,	4.520296272]
ALMO_1 =	[-8.957767686,	-10.25619025,	-10.01479446,	-9.01790153,	-4.209536329]
SAPT0_1 =	[-12.48939061,	-12.35586487,	-11.21952622,	-9.70368679,	-4.3937866]
SAPT2_1 = 	[-10.79716928,	-11.27958941,	-10.58564268,	-9.35815063,	-4.38670317]
SAPT23_1 =	[-8.91770157,	-10.11136921,	-9.81472537,	-8.83078741,	-4.26631877]
sapt0_jun_1	= [-9.39492201,	-10.20412956,	-9.77986303,	-8.7584922,	-4.18744709]
sapt2_pvdz_1 =	[-8.83150328,	-9.95566978,	-9.71253762,	-8.78947022,	-4.25983332]
sapt23_pvdz_1 =	[-7.62315023,	-9.22880165,	-9.22092327,	-8.43263324,	-4.15633931]


deoxy_wat_5 =	[3.30329343,	3.477150979,	3.651008528,	3.824866077,	4.520296272]
ALMO_5 =	[-9.629660612,	-10.88145315,	-10.5957935,	-9.551625239,	-4.535755258]
SAPT0_5 = [-12.88976367,	-12.8113132,	-11.70255296,	-10.18754015,	-4.75578788]
SAPT2_5 = [-11.20358654,	-11.7084059,	-11.02203043,	-9.78633897,	-4.70514851]
SAPT23_5 =	[-9.36338651,	-10.54736914,	-10.25603979,	-9.26840749,	-4.5972485]
sapt0_jun_5	= [-9.86858481,	-10.71297653,	-10.28678317,	-9.24231725,	-4.54200491]
sapt2_pvdz_5 =	[-9.21767917,	-10.34724361,	-10.10688762,	-9.17772971,	-4.56182051]
sapt23_pvdz_5 =	[-8.03168556,	-9.61451381,	-9.6098293,	-8.82256339,	-4.46779221]


deoxy_wat_13 =	[4.859534475,	5.115299447,	5.371064419,	5.626829392,	6.649889281]
ALMO_13	= [-4.180999044,	-5.974211281,	-5.533699809,	-4.509345124,	-1.667232314]
SAPT0_13 = [-5.98296253,	-6.72981168,	-5.87470453,	-4.72362003,	-1.80840515]
SAPT2_13 = [-4.89589713,	-6.13453665,	-5.54555189,	-4.51686297,	-1.7077687]
SAPT23_13	= [-4.14543187,	-5.87320267,	-5.44267618,	-4.48027289,	-1.72553507]
sapt0_jun_13 =    [-4.49925305, -5.9955297,  -5.61441014, -4.68916114, -1.91451964]
sapt2_pvdz_13 =  [-3.75176828, -5.59023951, -5.30892086, -4.42333385, -1.7014548]
sapt23_pvdz_13 = [-3.43838421, -5.53102208, -5.29180362, -4.42022078, -1.71673092]


plt.figure()

plt.plot(deoxy_wat_5, ALMO_5, color='blue',  label='ALMO with B97M-V/aug-cc-pVTZ',  marker='o')
plt.plot(deoxy_wat_5, sapt0_jun_5, color='orange',  label='SAPT0/jun-cc-pVDZ', marker='o')
plt.plot(deoxy_wat_5, sapt2_pvdz_5, color='green',  label = 'SAPT2+/aug-cc-pVDZ', marker='o')
plt.plot(deoxy_wat_5, sapt23_pvdz_5, color='red', label = 'SAPT2+(3)/dmp2/aug-cc-pVDZ', marker='o')
plt.plot(deoxy_wat_5, SAPT23_5, color='purple', label='SAPT2+(3)/dmp2/aug-cc-pVTZ', marker='o')

plt.plot(deoxy_wat_13, ALMO_13, color='blue', marker='o')
plt.plot(deoxy_wat_13, sapt0_jun_13, color='orange', marker='o')
plt.plot(deoxy_wat_13, sapt2_pvdz_13, color='green', marker='o')
plt.plot(deoxy_wat_13, sapt23_pvdz_13, color='red', marker='o')
plt.plot(deoxy_wat_13, SAPT23_13, color='purple', marker='o')
plt.yticks(np.arange(-12, 1, 2))

plt.xlabel('Center of Mass Distance ($\AA$)', fontsize=16)
plt.ylabel ('IE (kcal/mol)', fontsize=16)
plt.legend()
plt.title('Deoxyribose Sugar-Wat', fontsize=20)
plt.tight_layout()
plt.savefig('deoxy-Wat_final.png', dpi=300, bbox_inches='tight')
