# Supplementary material for: Quantum Mechanics Characterization of Non-Covalent Interaction in Nucleotide Fragments
Source: Molecules. 2024 Jul 10;29(14):3258. doi: 10.3390/molecules29143258 (PMC11279843; doi:10.3390/molecules29143258)
Supplement: Supplementary file 1 [file molecules-29-03258-s001.zip › plot_fig6b_2.py]

import numpy as np
import pandas as pd
import matplotlib
import matplotlib.pyplot as plt

matplotlib.rcParams['figure.figsize'] = [6, 5] 
matplotlib.rcParams['figure.subplot.left'] = 0
matplotlib.rcParams['figure.subplot.bottom'] = 0
matplotlib.rcParams['figure.subplot.right'] = 1
matplotlib.rcParams['figure.subplot.top'] = 1
matplotlib.rcParams['xtick.labelsize'] = 14
matplotlib.rcParams['ytick.labelsize'] = 15


ribose_wat_1 =	[3.112188895,	3.27598831,	3.439787726,	3.603587141,	4.258784803]
ALMO_1 =	[-9.788360421,	-11.03245698,	-10.79725143,	-9.810109943,	-4.819861377]
SAPT0_1 =	[-13.01078899,	-12.92062383,	-11.84599603,	-10.36824054,	-4.93365735]
SAPT2_1 = 	[-11.31315518,	-11.82668782,	-11.189546	,-10.00469076,	-4.94360331]
SAPT23_1 =	[-9.6047054,	-10.75007006,	-10.47694079,	-9.51758295,	-4.82908656]
sapt0_jun_1	= [-9.92550691,	-10.72320044,	-10.32037441,	-9.32077201,	-4.66390549]
sapt2_pvdz_1 =	[-9.33945318,	-10.4772907,	-10.28456288,	-9.4046664,	-4.81096723]
sapt23_pvdz_1 =	[-8.29306844,	-9.8431782,	-9.8573562,	-9.09589253,	-4.71768774]


ribose_wat_3 =	[3.479238747,	3.662356576,	3.845474405,	4.028592233,	4.761063549]
ALMO_3 =	[-9.022275335,	-10.34412046,	-9.988718929,	-8.855616635,	-3.793618547]
SAPT0_3 = [-12.32957219	,-12.22231708,	-10.99134192,	-9.36484936,	-3.90514819]
SAPT2_3 = [-10.67555928,	-11.18129988,	-10.38782336,	-9.04436332,	-3.90846428]
SAPT23_3 =	[-8.84457542,	-10.06832535,	-9.67047401,	-8.56715442,	-3.8145464]
sapt0_jun_3 = 	[-9.42957359,	-10.24486018,	-9.68567168,	-8.50914989,	-3.69709582]
sapt2_pvdz_3 = 	[-8.695285,	-9.8403183,	-9.49585142,	-8.45545592,	-3.77214075]
sapt23_pvdz_3 =	[-7.5414886,	-9.16495699,	-9.05069139,	-8.14032323,	-3.69142532]


ribose_wat_9 = [3.360799467,	3.537683649,	3.714567832,	3.891452014,	4.598988744]
ALMO_9  = [-6.245769598,	-7.119287763,	-7.006166348,	-6.402222753,	-3.501290631]
SAPT0_9 = [-7.96822007,	-8.25877975,	-7.82456022,	-7.06505315,	-3.96532923]
SAPT2_9 = [-7.12773485,	-7.68653849,	-7.43211265,	-6.78095501,	-3.79214904]
SAPT23_9    = [-6.01966086,	-6.95435663,	-6.94557094,	-6.46216558,	-3.76540532]
sapt0_jun_9	= [-5.58287252,	-6.59039864,	-6.67408714,	-6.27972091,	-3.8670908]
sapt2_pvdz_9 =	[-5.73857229,	-6.73310679,	-6.77678595,	-6.31933999,	-3.65869553]
sapt23_pvdz_9 =	[-5.00133123,	-6.23666979,	-6.43499542,	-6.08648773	,-3.63497503]


plt.figure()
plt.plot(ribose_wat_1, ALMO_1, label='ALMO with B97M-V/ATZ',  color='blue', marker='o')
plt.plot(ribose_wat_1, sapt0_jun_1, label='SAPT0/JDZ', color='orange', marker='o')
plt.plot(ribose_wat_1, sapt2_pvdz_1, label = 'SAPT2+/ADZ', color='green',  marker='o')
plt.plot(ribose_wat_1, sapt23_pvdz_1, label='SAPT2+(3)/dmp2/ADZ ', color='red', marker='o')
plt.plot(ribose_wat_1, SAPT23_1, label='SAPT2+(3)/dmp2/ATZ', color='purple', marker='o')

plt.plot(ribose_wat_3, ALMO_3, color='blue', marker='o')
plt.plot(ribose_wat_3, sapt0_jun_3, color='orange',  marker='o')
plt.plot(ribose_wat_3, sapt2_pvdz_3, color='green', marker='o')
plt.plot(ribose_wat_3, sapt23_pvdz_3, color='red', marker='o')
plt.plot(ribose_wat_3, SAPT23_3, color='purple', marker='o')

plt.plot(ribose_wat_9, ALMO_9, color='blue', marker='o')
plt.plot(ribose_wat_9, sapt0_jun_9, color='orange', marker='o')
plt.plot(ribose_wat_9, sapt2_pvdz_9, color='green', marker='o')
plt.plot(ribose_wat_9, sapt23_pvdz_9, color='red', marker='o')
plt.plot(ribose_wat_9, SAPT23_9, color='purple', marker='o')
plt.yticks(np.arange(-12, 1, 2))

plt.xlabel('Center of Mass Distance ($\AA$)', fontsize=16)
plt.ylabel ('IE (kcal/mol)', fontsize=16)
plt.title('Ribose Sugar-Wat', fontsize=20)
plt.tight_layout()
plt.savefig('ribose-Wat_final.png', dpi=300, bbox_inches='tight')
