# Supplementary material for: Quantum Mechanics Characterization of Non-Covalent Interaction in Nucleotide Fragments
Source: Molecules. 2024 Jul 10;29(14):3258. doi: 10.3390/molecules29143258 (PMC11279843; doi:10.3390/molecules29143258)
Supplement: Supplementary file 1 [file molecules-29-03258-s001.zip › plot_fig7a_2.py]

import matplotlib.pyplot as plt
import matplotlib
import numpy as np

matplotlib.rcParams['figure.figsize'] = [5, 4] 
matplotlib.rcParams['figure.subplot.left'] = 0
matplotlib.rcParams['figure.subplot.bottom'] = 0
matplotlib.rcParams['figure.subplot.right'] = 1
matplotlib.rcParams['figure.subplot.top'] = 1
matplotlib.rcParams['legend.fontsize'] = 14
matplotlib.rcParams['xtick.labelsize'] = 16
matplotlib.rcParams['ytick.labelsize'] = 16
matplotlib.rcParams['legend.loc'] = 'lower right'

N_sapt = 4
N_almo = 5

deoxy_wat_1_eq_sapt =	(-20.0799442,	25.95081061, -8.14019485,	-7.84204077)
deoxy_wat_5_eq_sapt =	(-19.72238496,	24.788788, -8.17402359,	-7.43974858)
deoxy_wat_13_eq_sapt =	(-9.59534246,	10.42592585, -3.23012646,	-3.4736596)
deoxy_wat_1_eq_almo = (-19.93245698,	25.24495698,	-5.649832696,	-4.777700765,	-5.141156788)
deoxy_wat_5_eq_almo = (-19.53599426,	24.09658222,	-5.947729446,	-4.656477055,	-4.837858509)
deoxy_wat_13_eq_almo = (-9.539125239,	9.797060229,	-2.09000956,	-1.94789675,	-2.194239962)

ind = np.arange(N_sapt)
plt.figure()
width = 0.3

plt.bar(ind, deoxy_wat_1_eq_sapt  , width, label='Deoxyribose sugar wat1')
plt.bar(ind + width, deoxy_wat_5_eq_sapt, width, label='Deoxyribose sugar wat5')
plt.bar(ind + 2*width, deoxy_wat_13_eq_sapt, width, label='Deoxyribose sugar wat13')
plt.ylabel('SAPT2+(3)/dmp2/ATZ', fontsize=20)
plt.xticks(ind + width / 2, ('Ele', 'Exchange', 'Dispersion', 'Induction'), rotation=60)
plt.legend()
plt.axhline(y=0,)
plt.title('Deoxyribose Sugar-Wat', fontsize=22)
plt.savefig('sapt-comp_all.png', dpi=300, bbox_inches='tight')

ind_almo = np.arange(N_almo)

plt.figure()
plt.bar(ind_almo, deoxy_wat_1_eq_almo  , width, label='Deoxyribose sugar wat1')
plt.bar(ind_almo + width, deoxy_wat_5_eq_almo, width, label='Deoxyribose sugar wat5')
plt.bar(ind_almo + 2*width, deoxy_wat_13_eq_almo, width, label='Deoxyribose sugar wat13')
plt.ylabel('ALMO with B97M-V/ATZ', fontsize=20)
plt.xticks(ind_almo + width / 2, ('Ele', 'Pauli Repulsion', 'Dispersion', 'Polarization', 'Charge Transfer'), rotation=60)
plt.legend()
plt.axhline(y=0,)
plt.savefig('almo-comp_all.png', dpi=300, bbox_inches='tight')
