# Supplementary material for: Quantum Mechanics Characterization of Non-Covalent Interaction in Nucleotide Fragments
Source: Molecules. 2024 Jul 10;29(14):3258. doi: 10.3390/molecules29143258 (PMC11279843; doi:10.3390/molecules29143258)
Supplement: Supplementary file 1 [file molecules-29-03258-s001.zip › plot_fig7b_2.py]

import matplotlib.pyplot as plt
import matplotlib
import numpy as np

matplotlib.rcParams['figure.figsize'] = [5, 4] 
matplotlib.rcParams['figure.subplot.left'] = 0
matplotlib.rcParams['figure.subplot.bottom'] = 0
matplotlib.rcParams['figure.subplot.right'] = 1
matplotlib.rcParams['figure.subplot.top'] = 1
matplotlib.rcParams['legend.fontsize'] = 14
matplotlib.rcParams['xtick.labelsize'] = 16
matplotlib.rcParams['ytick.labelsize'] = 16
matplotlib.rcParams['legend.loc'] = 'lower right'


N_sapt = 4
N_almo = 5

ribose_wat1_eq_sapt =	(-20.17976574,	25.91461164	,  -8.3924678,  -8.09244815)
ribose_wat3_eq_sapt	= (-19.91154576,	25.32365752,  -7.75374963,	-7.72668749)
ribose_wat9_eq_sapt	= (-10.93874307,	12.7105383, -5.99534499,	-2.73080687)

ribose_wat1_eq_almo = (-20.00346558,	25.1875,	-5.996056405,	-5.056022945,	-5.164412046)
ribose_wat3_eq_almo = (-19.85040631,	24.51634799,	-5.307385277,	-4.658819312,	-5.043833652)
ribose_wat9_eq_almo = (-10.87724665,	13.05712237,	-5.154254302,	-1.918355641,	-2.226529637)


ind = np.arange(N_sapt)
plt.figure()
width = 0.3

plt.bar(ind, ribose_wat1_eq_sapt, width, label='Ribose sugar wat1')
plt.bar(ind + width, ribose_wat3_eq_sapt, width, label='Ribose sugar wat3')
plt.bar(ind + 2*width, ribose_wat9_eq_sapt, width, label='Ribose sugar wat9')
plt.ylabel('SAPT2+(3)/dmp2/ATZ', fontsize=20)
plt.xticks(ind + width / 2, ('Ele', 'Exchange', 'Dispersion', 'Induction'), rotation=60)
plt.legend()
plt.axhline(y=0,)
plt.title('Ribose-Sugar Wat', fontsize=22)
plt.savefig('ribose_sapt-comp_all', dpi=300, bbox_inches='tight')

ind_almo = np.arange(N_almo)

plt.figure()
plt.bar(ind_almo, ribose_wat1_eq_almo  , width, label='Ribose sugar wat1')
plt.bar(ind_almo + width, ribose_wat3_eq_almo, width, label='Ribose sugar wat3')
plt.bar(ind_almo + 2*width, ribose_wat9_eq_almo, width, label='Ribose sugar wat9')
plt.ylabel('ALMO with B97M-V/ATZ', fontsize=20)
plt.xticks(ind_almo + width / 2, ('Ele', 'Pauli Repulsion', 'Dispersion', 'Polarization', 'Charge Transfer'), rotation=60)
plt.legend()
plt.axhline(y=0,)
plt.savefig('ribose_almo-comp_all', dpi=300, bbox_inches='tight')
