# Supplementary material for: Quantum Mechanics Characterization of Non-Covalent Interaction in Nucleotide Fragments
Source: Molecules. 2024 Jul 10;29(14):3258. doi: 10.3390/molecules29143258 (PMC11279843; doi:10.3390/molecules29143258)
Supplement: Supplementary file 1 [file molecules-29-03258-s001.zip › plot_fig9a_2.py]

import matplotlib.pyplot as plt
import matplotlib
import numpy as np

matplotlib.rcParams['figure.figsize'] = [5, 3] 
matplotlib.rcParams['figure.subplot.left'] = 0
matplotlib.rcParams['figure.subplot.bottom'] = 0
matplotlib.rcParams['figure.subplot.right'] = 1
matplotlib.rcParams['figure.subplot.top'] = 1
matplotlib.rcParams['xtick.labelsize'] = 18
matplotlib.rcParams['ytick.labelsize'] = 18


gt_7_sapt0 =		[-7.50633704,	-11.30275426,	-12.55073886,	-12.38380071,	-7.93611206]
gt_10_sapt0=	[-14.98995609,	-16.90917927,	-16.86639496,	-15.89551779,	-14.5585792,	-9.53434374]
gt_15_sapt0=	[-13.62345565,	-14.85843618,	-14.95838057,	-14.4340372,	-13.59795496,	-9.8639273]
gt_7_sapt2=		[-5.18188778,	-9.48670102,	-11.23702137,	-11.4598347,	-7.60634164]
gt_10_sapt2=	[-13.18567198,	-15.63239829,	-16.01575086,	-15.32769095,	-14.15423113,	-9.25853412]
gt_15_sapt2=	[-12.30332442,	-13.93450961,	-14.32597272,	-13.99447883,	-13.27257303,	-9.6245901]
gt_7_sapt23=	[	-1.27176258,	-7.09896625,	-9.69494769,	-10.42020093,	-7.4144915]
gt_10_sapt23=	[-10.18160141,	-13.80241437,	-14.83925293,	-14.54780998,	-13.63721517,	-9.20664972]
gt_15_sapt23=	[-10.08657009,	-12.3433065,	-13.15794763,	-13.13367641,	-12.64406525,	-9.49392723]
distance_gt_10 =[3.12444,   3.29802,    3.4716, 3.64518,    3.81876,    4.51308]
distance_gt_15= [2.521332,  2.661406,   2.80148,    2.941554,   3.081628,   3.641924]
gt_7_almo = [-0.92332696,    -6.754732314,   -9.435372849,   -10.23260038,   -7.179827916]
gt_10_almo = [-10.26754302,  -13.89232792,   -14.92452199,   -14.59670172,   -13.6167065,    -8.949856597]
gt_15_almo = [-10.21400574,  -12.49103728,   -13.27648184,   -13.1834369,    -12.60461281,   -9.181644359]

distance_gt_7 = [3.47966,  3.6628, 3.84594,    4.02908,    4.76164]

gt_7_sapt0_jun=		[-2.83805566,	-7.99892202,	-10.30400829,	-10.91475767,	-7.77281876]
gt_10_sapt0_jun=	[-11.04651171,	-14.09927514,	-14.92749661,	-14.60875771,	-13.74154063,	-9.58640728]
gt_15_sapt0_jun=	[-11.35063545,	-13.3390057,	-13.98955467,	-13.8506492,	-13.27827025,	-10.05393144]
gt_7_sapt2_pvdz=	[	-1.932767,	-7.15344441,	-9.58976997,	-10.31582948,	-7.33562907]
gt_10_sapt2_pvdz=	[-10.68893695,	-13.88376992,	-14.79238731,	-14.47421204,	-13.56211897,	-9.11142224]
gt_15_sapt2_pvdz=	[-10.36187496,	-12.52013066,	-13.29937583,	-13.24609242,	-12.720921,	-9.44804889]
gt_7_sapt23_pvdz=	[	0.89703467,	-5.51353523,	-8.55075814,	-9.60204825,	-7.18260157]
gt_10_sapt23_pvdz=	[-8.47314276,	-12.56968897,	-13.94267155,	-13.89460662,	-13.16280818,	-9.05795902]
gt_15_sapt23_pvdz=	[-8.73719636,	-11.3336906,	-12.40181048,	-12.56327768,	-12.20605189,	-9.32155867]


plt.figure()
plt.plot(distance_gt_7, gt_7_sapt0_jun,color='orange',  label="SAPT0/jun-cc-pVDZ",  marker='o')
plt.plot(distance_gt_7, gt_7_sapt2_pvdz, color='green', label="SAPT2+/aug-cc-pVDZ", marker='o')
plt.plot(distance_gt_7, gt_7_sapt23, color='purple',  label="SAPT2+(3)/dmp2/aug-cc-pVTZ", marker='o')
plt.plot(distance_gt_7, gt_7_almo, color='blue', label="ALMO with B97M-V/aug-cc-pVTZ", marker='o')

plt.plot(distance_gt_10, gt_10_sapt0_jun, color='orange',  marker='o')
plt.plot(distance_gt_10, gt_10_sapt2_pvdz,  color='green',  marker='o')
plt.plot(distance_gt_10, gt_10_sapt23,  color='purple',  marker='o')
plt.plot(distance_gt_10, gt_10_almo,  color='blue',  marker='o')

plt.plot(distance_gt_15, gt_15_sapt0_jun, color='orange',  marker='o')
plt.plot(distance_gt_15, gt_15_sapt2_pvdz,  color='green',  marker='o')
plt.plot(distance_gt_15, gt_15_sapt23,  color='purple', marker='o')
plt.plot(distance_gt_15, gt_15_almo, color='blue',  marker='o')

plt.yticks(np.arange(-20, 1, 5))
plt.ylim([-21, 1])
plt.xticks(np.arange(2.5, 5.1, 0.5))
plt.xlim([2.4, 5.1])
plt.xlabel('Center of Mass Distance  ($\AA$)', fontsize=20)
plt.ylabel('IE (kcal/mol)', fontsize=20)
plt.title('DMP gt-Wat', fontsize=24)

plt.savefig("DMP_gt_all", dpi=300, bbox_inches='tight')
