# Supplementary material for: Quantum Mechanics Characterization of Non-Covalent Interaction in Nucleotide Fragments
Source: Molecules. 2024 Jul 10;29(14):3258. doi: 10.3390/molecules29143258 (PMC11279843; doi:10.3390/molecules29143258)
Supplement: Supplementary file 1 [file molecules-29-03258-s001.zip › plot_fig9b2.py]

import matplotlib.pyplot as plt
import matplotlib
import numpy as np

matplotlib.rcParams['figure.figsize'] = [5, 3] 
matplotlib.rcParams['figure.subplot.left'] = 0
matplotlib.rcParams['figure.subplot.bottom'] = 0
matplotlib.rcParams['figure.subplot.right'] = 1
matplotlib.rcParams['figure.subplot.top'] = 1
matplotlib.rcParams['xtick.labelsize'] = 18
matplotlib.rcParams['ytick.labelsize'] = 18
matplotlib.rcParams['legend.fontsize'] = 14
matplotlib.rcParams['legend.loc'] = 'upper right'


tt_1_sapt0 =	[-18.28631737,	-20.03691778,	-19.88578403,	-18.76728237,	-17.23339224,	-11.28986493]
tt_9_sapt0 =	[-18.34985361,	-18.90428656,	-18.67956914,	-17.98535255,	-17.03007448,	-12.71139625]
tt_10_sapt0=	[-18.35359253,	-18.90608344,	-18.67957852,	-17.98386328,	-17.02741197,	-12.70679977]
tt_1_sapt2=	[-16.09478061,	-18.37347313,	-18.65691986,	-17.84272295,	-16.49801155,	-10.77439451]
tt_9_sapt2=	[-16.78993523,	-17.69023768,	-17.7553597,	-17.28581669,	-16.49426047,	-12.42920153]
tt_10_sapt2=	[-16.79321037,	-17.69183608,	-17.75526902,	-17.28421916,	-16.49142501,	-12.42414571]
tt_1_sapt23=	[-13.3160782,	-16.60514983,	-17.48463798,	-17.05793582,	-15.98658027,	-10.7759764]
tt_9_sapt23=	[-14.17566824,	-15.71889018,	-16.24507147,	-16.11914216,	-15.59302441,	-12.14694302]
tt_10_sapt23=	[-14.18270915,	-15.72357179,	-16.24751215,	-16.11963949,	-15.59194273,	-12.14280432]
tt_1_almo = [-13.38303059,   -16.70109943,   -17.57005258,   -17.0834369,    -15.9208891,    -10.43162046]
tt_9_almo = [-14.39032027,   -15.95719407,   -16.48594646,   -16.33687859,   -15.76481836,   -12.05979924]
tt_10_almo = [-14.39622371,  -15.96077916,-16.4873805, -16.33613767, -15.7624283,    -12.05454111]

distance_tt_1 = [3.122262,  3.295721,   3.46918,    3.642639,   3.816098,   4.509934]
distance_tt_9 = [2.13642,   2.25511,    2.3738, 2.49249,    2.61118,    3.08594]
distance_tt_10 = [2.13741,  2.256155,   2.3749, 2.493645,   2.61239,    3.08737]

tt_1_sapt0_jun=	[-14.14297562,	-17.07960376,	-17.83390856,	-17.38259589,	-16.33014471,	-11.34549283]
tt_9_sapt0_jun=	[-14.65890067,	-15.96613079,	-16.3648213,	-16.17714778,	-15.62771542,	-12.27972409]
tt_10_sapt0_jun=	[-14.66723268,	-15.97235598,	-16.36898031,	-16.1794444,	-15.62843703,	-12.27716509]
tt_1_sapt2_pvdz=	[-13.43102781,	-16.46671767,	-17.30958375,	-16.89111103,	-15.82296287,	-10.58601833]
tt_9_sapt2_pvdz=	[-14.55650615,	-15.93234118,	-16.3817743,	-16.21464293,	-15.65550374,	-12.09344017]
tt_10_sapt2_pvdz=	[-14.56189966,	-15.93594635,	-16.38352481,	-16.21466606,	-15.65406097,	-12.08905974]
tt_1_sapt23_pvdz=	[-11.44522068,	-15.22510323,	-16.47403877,	-16.31417355,	-15.43402834,	-10.58386257]
tt_9_sapt23_pvdz=	[-12.64019659,	-14.48877442,	-15.26602754,	-15.33859347,	-14.9656878,	-11.86092708]
tt_10_sapt23_pvdz=	[-12.648747,	-14.49486816,	-15.26975838,	-15.34021891,	-14.965574,	-11.85725186]


plt.figure()
plt.plot(distance_tt_1, tt_1_sapt0_jun,color='orange',  label="SAPT0",  marker='o')
plt.plot(distance_tt_1, tt_1_sapt2_pvdz, color='green', label="SAPT2+", marker='o')
plt.plot(distance_tt_1, tt_1_sapt23, color='purple',  label="SAPT2+(3)/dmp2", marker='o')
plt.plot(distance_tt_1, tt_1_almo, color='blue', label="ALMO", marker='o')

plt.plot(distance_tt_9, tt_9_sapt0_jun, color='orange',  linewidth=1,  marker='o')
plt.plot(distance_tt_9, tt_9_sapt2_pvdz,  color='green',  linewidth=1,  marker='o')
plt.plot(distance_tt_9, tt_9_sapt23,  color='purple',  linewidth=1,  marker='o')
plt.plot(distance_tt_9, tt_9_almo,  color='blue',   linewidth=1, marker='o')

plt.yticks(np.arange(-20, 1, 5))
plt.ylim([-21, 1])
plt.xticks(np.arange(2.0, 4.6, 0.5))
plt.xlim([1.9, 4.6])
plt.xlabel('Center of Mass Distance  ($\AA$)', fontsize=20)
plt.ylabel('IE (kcal/mol)', fontsize=20)
plt.title('DMP tt-Wat', fontsize=24)
plt.legend()

plt.savefig("DMP_tt_all", dpi=300, bbox_inches='tight')
