# Supplementary material for: Quantum Mechanics Characterization of Non-Covalent Interaction in Nucleotide Fragments
Source: Molecules. 2024 Jul 10;29(14):3258. doi: 10.3390/molecules29143258 (PMC11279843; doi:10.3390/molecules29143258)
Supplement: Supplementary file 1 [file molecules-29-03258-s001.zip › plot_fig9c_2.py]

import matplotlib.pyplot as plt
import matplotlib
import numpy as np

matplotlib.rcParams['figure.figsize'] = [5, 3] 
matplotlib.rcParams['figure.subplot.left'] = 0
matplotlib.rcParams['figure.subplot.bottom'] = 0
matplotlib.rcParams['figure.subplot.right'] = 1
matplotlib.rcParams['figure.subplot.top'] = 1
matplotlib.rcParams['xtick.labelsize'] = 18
matplotlib.rcParams['ytick.labelsize'] = 18


gg_10_sapt0 =	[-14.98887529,	-16.90796116,	-16.86530195,	-15.8946484,	-14.55795693,	-9.53450904]
gg_12_sapt0=	[-18.17018938,	-19.96446037,	-19.8224012,	-18.70187133,	-17.16443796,	-11.22304933]
gg_13_sapt0=	[-16.67238502,	-18.58961646,	-18.39476848,	-17.22205265,	-15.68414663,	-10.10654619]
gg_10_sapt2=	[-13.18516078,	-15.63172228,	-16.01509744,	-15.32714401,	-14.15383305,	-9.25872159]
gg_12_sapt2=	[-16.01547547,	-18.32349652,	-18.60885123,	-17.7865329,	-16.43389627,	-10.70397682]
gg_13_sapt2=	[-14.06211439,	-16.62801912,	-16.9354715,	-16.09833265,	-14.77237493,	-9.50691375]

gg_10_sapt23=	[-10.18145599,	-13.80172945,	-14.83849776,	-14.54717284,	-13.6367619,	-9.20685487]
gg_12_sapt23=	[-13.21195958,	-16.54248014,	-17.42855301,	-16.99736937,	-15.92020756,	-10.70680021]
gg_13_sapt23=	[-12.14241208,	-15.51010341,	-16.25342875,	-15.684809,	-14.54100962,	-9.57948581]

gg_10_almo = [-10.26787763,  -13.89208891,   -14.92406788,   -14.59619981,   -13.61627629,   -8.95]
gg_12_almo = [-13.31034895,  -16.65454111,   -17.52476099,   -17.03219407,   -15.8624761,    -10.35518642]
gg_13_almo = [-11.74459847,  -15.20965583,   -15.99961759,   -15.42456979,   -14.23816922, -9.172036329]

gg_10_sapt0_jun =	[-11.04631571,	-14.09888171,	-14.92709023,	-14.6083961,	-13.74126304,	-9.58664466]
gg_12_sapt0_jun	= [-14.00045237,	-16.98779904,	-17.75571428,	-17.30551411,	-16.25226772,	-11.27810325]
gg_13_sapt0_jun	 = [-13.90278253,	-16.84796064,	-17.39286922,	-16.72507439,	-15.51890671,	-10.49974363]
gg_10_sapt2_pvdz =	[-10.68904968,	-13.88362355,	-14.79214868,	-14.47397219,	-13.56192932,	-9.11167674]
gg_12_sapt2_pvdz =	[-13.34930351,	-16.41398525,	-17.2554833,	-16.8325943,	-15.75710385,	-10.5177639]
gg_13_sapt2_pvdz =	[-11.74999645,	-15.04836889,	-15.86375504,	-15.37314163,	-14.27801626,	-9.40028576]
gg_10_sapt23_pvdz =	[-8.47346467,	-12.56940575,	-13.94223125,	-13.89420255,	-13.16251307,	-9.05821726]
gg_12_sapt23_pvdz =	[-11.33448115,	-15.15801978,	-16.41031863,	-16.24977217,	-15.36467622,	-10.51607512]
gg_13_sapt23_pvdz =	[-10.53807557,	-14.37107991,	-15.44569989,	-15.10961445,	-14.12479315,	-9.45419871]


distance_gg_10 = [3.12444,  3.29802,    3.4716, 3.64518,    3.81876,    4.51308]
distance_gg_12 = [3.17709,  3.353595,   3.5301, 3.706605,   3.88311,    4.58913]
distance_gg_13 = [3.34782,  3.53381,    3.7198, 3.90579,    4.09178, 4.83574]


plt.figure()
plt.plot(distance_gg_10, gg_10_sapt0_jun,color='orange',  label="SAPT0",  marker='o')
plt.plot(distance_gg_10, gg_10_sapt2_pvdz, color='green', label="SAPT2+", marker='o')
plt.plot(distance_gg_10, gg_10_sapt23, color='purple',  label="SAPT2+(3)/dmp2", marker='o')
plt.plot(distance_gg_10, gg_10_almo, color='blue', label="ALMO", marker='o')

plt.plot(distance_gg_12, gg_12_sapt0_jun, color='orange',  marker='o')
plt.plot(distance_gg_12, gg_12_sapt2_pvdz,  color='green',  marker='o')
plt.plot(distance_gg_12, gg_12_sapt23,  color='purple',  marker='o')
plt.plot(distance_gg_12, gg_12_almo,  color='blue',  marker='o')

plt.plot(distance_gg_13, gg_13_sapt0_jun, color='orange',  marker='o')
plt.plot(distance_gg_13, gg_13_sapt2_pvdz,  color='green',  marker='o')
plt.plot(distance_gg_13, gg_13_sapt23,  color='purple', marker='o')
plt.plot(distance_gg_13, gg_13_almo, color='blue',  marker='o')

plt.yticks(np.arange(-20, 1, 5))
plt.ylim([-21, 1])
plt.xticks(np.arange(3.0, 5.6, 0.5))
plt.xlim([2.9, 5.6])
plt.xlabel('Center of Mass Distance  ($\AA$)', fontsize=20)
plt.ylabel('IE (kcal/mol)', fontsize=20)
plt.title('DMP gg-Wat', fontsize=24)

plt.savefig("DMP_gg_all.png", dpi=300, bbox_inches='tight')
